# Supplementary material for: CarbaDetector: a machine learning model for detecting carbapenemase-producing Enterobacterales from disk diffusion tests
Source: Nat Commun. 2025 Nov 14;16:10023. doi: 10.1038/s41467-025-66183-z (PMC12618456; doi:10.1038/s41467-025-66183-z)
Supplement: Supplementary file 4 — Supplementary Data 1 [file 41467_2025_66183_MOESM4_ESM.xlsx]

## Sheet: data
CarbaDetector: A Machine Learning Model for Detecting Carbapenemase-Producing Enterobacterales from Disk Diffusion Tests
Linea Katharina Muhsal, Cansu Cimen, Janko Sattler, Lisa Theis, Oliver Nolte, Laurent Dortet, Rémy A. Bonnin, Adrian Egli and Axel Hamprecht
Internal Dataset
species	carba	carba_a	carba_b	carba_d	ceftazidim_avibactam	ceftolozan_tazobactam	ertapenem	imipenem	imipenem_relebactam	meropenem	meropenem_vaborbactam	temocillin	EUCAST	CA-SFM	decision tree	random forest basic	random forest expanded	random forest expanded sensitive
Citrobacter freundii	0	0	0	0	22	19	21	25	30	27	34	12	1	1	0	0	0	0
Citrobacter freundii	0	0	0	0	27	33	35	32	30	35	36	26	0	0	0	0	0	0
Citrobacter freundii	0	0	0	0	18	15	9	19	25	20	25	15	1	1	0	0	0	0
Citrobacter freundii	1	0	1	0	9	6	17	21	18	18	22	6	1	1	1	1	1	1
Citrobacter freundii	1	0	1	0	6	6	23	20	18	20	23	6	1	1	1	1	1	1
Citrobacter freundii	0	0	0	0	18	12	16	28	31	26	32	7	1	1	0	0	0	0
Citrobacter freundii	1	0	1	0	6	6	14	18	19	18	23	6	1	1	1	1	1	1
Citrobacter freundii	1	0	1	0	6	6	21	18	17	20	23	6	1	1	1	1	1	1
Citrobacter freundii	1	0	1	0	6	6	25	18	17	23	25	6	1	1	1	1	1	1
Citrobacter freundii	1	0	1	0	6	6	21	16	17	18	23	9	1	1	1	1	1	1
Citrobacter freundii	1	0	1	0	6	6	23	16	13	20	23	6	1	1	1	1	1	1
Citrobacter freundii	1	0	1	0	6	6	17	15	17	20	23	6	1	1	1	1	1	1
Citrobacter freundii	1	0	1	0	6	6	23	20	19	23	26	6	1	1	1	1	1	1
Citrobacter freundii	1	0	1	0	6	6	23	16	16	22	25	8	1	1	1	1	1	1
Citrobacter freundii	1	0	1	0	6	6	24	19	19	21	24	6	1	1	1	1	1	1
Citrobacter freundii	1	0	1	0	6	6	24	17	16	22	23	8	1	1	1	1	1	1
Citrobacter freundii	1	0	1	0	6	6	20	15	18	18	20	6	1	1	1	1	1	1
Citrobacter freundii	0	0	0	0	21	21	17	22	25	25	31	16	1	0	0	0	0	0
Citrobacter freundii	1	0	1	0	6	6	23	18	17	21	26	6	1	1	1	1	1	1
Citrobacter freundii	1	0	1	0	6	6	22	20	18	20	24	8	1	1	1	1	1	1
Citrobacter freundii	1	0	1	0	6	6	21	19	19	22	25	6	1	1	1	1	1	1
Citrobacter freundii	0	0	0	0	16	9	6	8	22	10	20	8	1	1	0	1	1	1
Citrobacter freundii	1	0	1	0	10	6	20	18	17	20	23	6	1	1	1	1	1	1
Citrobacter freundii	1	0	1	0	6	6	20	19	17	20	21	6	1	1	1	1	1	1
Citrobacter freundii	1	0	0	1	24	16	21	22	20	25	28	6	1	1	1	1	1	1
Citrobacter freundii	1	0	0	1	26	25	16	20	22	22	24	6	1	1	1	1	1	1
Citrobacter freundii	1	0	1	0	18	9	23	22	24	27	30	11	1	1	1	0	1	1
Citrobacter freundii	1	0	1	0	17	6	22	18	19	23	27	11	1	1	1	1	1	1
Citrobacter freundii	1	0	1	0	6	6	20	19	19	20	23	6	1	1	1	1	1	1
Citrobacter freundii	1	0	1	0	6	6	23	20	19	23	25	6	1	1	1	1	1	1
Citrobacter freundii	1	0	1	0	6	6	20	19	19	20	21	6	1	1	1	1	1	1
Citrobacter freundii	1	0	0	1	25	19	17	20	22	24	26	6	1	1	1	1	1	1
Citrobacter freundii	1	0	0	1	24	17	18	23	24	25	27	6	1	1	1	1	1	1
Citrobacter freundii	1	0	0	1	25	15	19	22	22	23	26	6	1	1	1	1	1	1
Citrobacter freundii	0	0	0	0	24	13	20	25	31	31	37	25	1	0	0	0	0	0
Citrobacter freundii	1	0	1	0	7	6	20	18	17	20	22	6	1	1	1	1	1	1
Citrobacter freundii	1	0	1	0	6	6	19	16	15	18	21	6	1	1	1	1	1	1
Citrobacter freundii	1	0	1	0	6	6	18	17	16	19	21	6	1	1	1	1	1	1
Citrobacter freundii	1	0	0	1	20	10	11	20	20	18	20	6	1	1	1	1	1	1
Citrobacter freundii	1	0	0	1	24	20	16	20	20	22	24	6	1	1	1	1	1	1
Citrobacter freundii	1	0	0	1	22	23	18	20	21	23	24	6	1	1	1	1	1	1
Citrobacter freundii	1	0	1	0	6	6	15	20	16	20	22	6	1	1	1	1	1	1
Citrobacter freundii	1	0	0	1	22	20	15	22	22	25	22	6	1	1	1	1	1	1
Citrobacter freundii	1	0	1	0	6	6	21	18	18	20	22	6	1	1	1	1	1	1
Citrobacter freundii	1	0	0	1	22	22	14	20	22	22	20	6	1	1	1	1	1	1
Citrobacter freundii	1	0	0	1	21	14	12	18	19	18	20	6	1	1	1	1	1	1
Citrobacter freundii	1	0	1	0	6	6	18	16	17	17	19	6	1	1	1	1	1	1
Citrobacter freundii	1	0	1	0	6	6	20	18	18	20	22	6	1	1	1	1	1	1
Citrobacter freundii	1	1	0	0	25	18	19	17	29	20	32	22	1	1	0	0	1	1
Citrobacter freundii	1	0	1	0	6	6	19	17	16	19	22	6	1	1	1	1	1	1
Citrobacter freundii	1	0	1	0	6	6	20	18	17	21	22	6	1	1	1	1	1	1
Citrobacter freundii	1	0	1	0	6	6	17	18	17	20	22	6	1	1	1	1	1	1
Citrobacter freundii	0	0	0	0	17	12	16	22	26	26	29	15	1	1	0	0	0	0
Citrobacter freundii	1	0	0	1	24	21	16	21	21	22	25	6	1	1	1	1	1	1
Citrobacter freundii	1	0	0	1	25	18	13	20	20	20	22	6	1	1	1	1	1	1
Citrobacter freundii	1	0	0	1	21	20	16	19	20	22	21	6	1	1	1	1	1	1
Citrobacter freundii	1	0	0	1	24	19	15	17	17	18	21	6	1	1	1	1	1	1
Citrobacter freundii	1	0	0	1	22	18	17	21	20	22	25	6	1	1	1	1	1	1
Citrobacter freundii	1	0	0	1	19	10	11	18	19	18	21	6	1	1	1	1	1	1
Citrobacter freundii	1	0	0	1	24	21	14	19	21	21	24	6	1	1	1	1	1	1
Citrobacter freundii	1	0	0	1	23	21	18	20	22	23	26	6	1	1	1	1	1	1
Citrobacter freundii	1	0	1	0	6	6	7	9	14	11	16	10	1	1	1	1	1	1
Citrobacter freundii	1	0	1	0	14	6	18	17	18	20	23	6	1	1	1	1	1	1
Citrobacter freundii	1	0	1	0	6	6	14	19	19	16	20	13	1	1	1	1	1	1
Citrobacter freundii	1	0	1	0	6	6	20	21	22	25	29	6	1	1	1	1	1	1
Enterobacter cloacae complex	1	0	1	0	6	6	20	18	18	21	23	6	1	1	1	1	1	1
Enterobacter cloacae complex	0	0	0	0	26	18	20	24	27	28	30	21	1	0	0	0	0	0
Enterobacter cloacae complex	0	0	0	0	21	15	26	26	28	23	30	16	1	0	0	0	0	0
Enterobacter cloacae complex	0	0	0	0	20	17	17	24	26	26	29	15	1	1	0	0	0	0
Enterobacter cloacae complex	1	0	1	0	6	6	21	18	18	22	25	6	1	1	1	1	1	1
Enterobacter cloacae complex	1	0	1	0	6	6	21	15	15	21	23	6	1	1	1	1	1	1
Enterobacter cloacae complex	0	0	0	0	19	16	20	25	27	26	30	15	1	1	0	0	0	0
Enterobacter cloacae complex	1	0	1	0	6	6	22	16	14	18	23	10	1	1	1	1	1	1
Enterobacter cloacae complex	1	0	1	0	6	6	17	12	11	17	20	6	1	1	1	1	1	1
Enterobacter cloacae complex	0	0	0	0	18	20	20	23	27	25	28	19	1	0	0	0	0	0
Enterobacter cloacae complex	1	0	0	1	19	17	9	18	19	17	20	6	1	1	1	1	1	1
Enterobacter cloacae complex	0	0	0	0	16	15	15	20	23	22	26	9	1	1	1	1	1	1
Enterobacter cloacae complex	1	0	1	0	6	6	22	15	16	20	23	8	1	1	1	1	1	1
Enterobacter cloacae complex	1	0	0	1	27	21	23	22	24	26	28	6	1	1	1	1	1	1
Enterobacter cloacae complex	1	0	1	0	7	6	18	21	21	23	23	7	1	1	1	1	1	1
Enterobacter cloacae complex	1	0	1	0	6	6	18	19	19	22	24	8	1	1	1	1	1	1
Enterobacter cloacae complex	1	0	1	0	11	6	19	17	17	23	25	6	1	1	1	1	1	1
Enterobacter cloacae complex	0	0	0	0	19	14	18	28	30	28	32	11	1	1	0	0	0	0
Enterobacter cloacae complex	1	0	1	0	6	6	15	16	16	18	20	6	1	1	1	1	1	1
Enterobacter cloacae complex	0	0	0	0	6	6	26	22	22	27	29	11	1	1	1	1	1	1
Enterobacter cloacae complex	1	0	1	0	6	6	17	15	14	15	18	6	1	1	1	1	1	1
Enterobacter cloacae complex	1	0	1	0	6	6	17	16	16	18	20	6	1	1	1	1	1	1
Enterobacter cloacae complex	1	0	0	1	22	17	12	22	22	21	21	6	1	1	1	1	1	1
Enterobacter cloacae complex	0	0	0	0	22	21	20	24	27	25	29	19	1	0	0	0	0	0
Enterobacter cloacae complex	1	0	0	1	24	22	17	23	24	24	27	9	1	1	1	1	1	1
Enterobacter cloacae complex	0	0	0	0	10	12	6	6	16	6	12	6	1	1	1	1	1	1
Enterobacter cloacae complex	1	0	0	1	20	21	12	23	23	20	22	6	1	1	1	1	1	1
Enterobacter cloacae complex	1	0	0	1	25	25	17	20	22	23	25	6	1	1	1	1	1	1
Enterobacter cloacae complex	1	0	1	0	25	26	24	26	28	30	31	27	1	0	0	0	0	0
Enterobacter cloacae complex	0	0	0	0	17	16	11	22	23	17	22	16	1	1	1	0	0	0
Enterobacter cloacae complex	0	0	0	0	20	15	18	25	28	25	26	13	1	1	0	0	0	0
Enterobacter cloacae complex	1	0	1	0	6	6	14	16	16	17	19	6	1	1	1	1	1	1
Enterobacter cloacae complex	0	0	0	0	21	23	12	26	26	23	23	21	1	0	0	0	0	0
Enterobacter cloacae complex	0	0	0	0	24	24	17	26	27	29	33	17	1	0	0	0	0	0
Enterobacter cloacae complex	1	0	0	1	23	20	9	17	17	16	19	6	1	1	1	1	1	1
Enterobacter cloacae complex	0	0	0	0	19	14	15	22	24	20	26	16	1	1	1	0	0	0
Enterobacter cloacae complex	1	0	0	1	22	20	14	21	22	21	24	6	1	1	1	1	1	1
Enterobacter cloacae complex	0	0	0	0	21	17	13	24	25	24	25	18	1	0	0	0	0	0
Enterobacter cloacae complex	0	0	0	0	19	16	13	21	25	24	26	15	1	1	0	0	0	0
Enterobacter cloacae complex	0	0	0	0	20	15	15	23	27	23	26	17	1	0	0	0	0	0
Enterobacter cloacae complex	0	0	0	0	20	18	7	17	24	15	20	14	1	1	1	0	0	0
Enterobacter cloacae complex	0	0	0	0	17	11	14	23	27	21	25	13	1	1	0	0	0	0
Enterobacter cloacae complex	0	0	0	0	23	20	18	26	27	25	28	17	1	0	0	0	0	0
Enterobacter cloacae complex	0	0	0	0	18	16	16	23	24	23	26	16	1	0	1	0	0	0
Enterobacter cloacae complex	0	0	0	0	17	14	14	25	26	24	26	17	1	0	0	0	0	0
Enterobacter cloacae complex	0	0	0	0	21	17	20	28	29	30	31	18	1	0	0	0	0	0
Enterobacter cloacae complex	0	0	0	0	22	20	19	26	29	29	30	19	1	0	0	0	0	0
Enterobacter cloacae complex	0	0	0	0	15	14	10	24	27	23	27	9	1	1	0	0	0	0
Enterobacter cloacae complex	0	0	0	0	17	13	14	23	25	20	24	13	1	1	0	0	0	0
Enterobacter cloacae complex	0	0	0	0	22	20	20	24	26	23	27	19	1	0	0	0	0	0
Enterobacter cloacae complex	0	0	0	0	19	16	22	24	27	27	30	15	1	1	0	0	0	0
Enterobacter cloacae complex	0	0	0	0	28	24	20	26	28	25	29	24	1	0	0	0	0	0
Enterobacter cloacae complex	1	0	1	0	6	6	21	17	18	22	23	16	1	1	1	1	1	1
Enterobacter cloacae complex	0	0	0	0	17	11	14	23	26	23	28	8	1	1	0	0	0	0
Enterobacter cloacae complex	1	1	0	0	21	11	6	6	25	6	24	18	1	1	0	0	1	1
Enterobacter cloacae complex	1	1	0	0	22	23	6	6	15	6	15	20	1	1	1	1	1	1
Enterobacter cloacae complex	1	1	0	0	25	25	7	6	20	9	30	24	1	1	1	1	1	1
Enterobacter cloacae complex	1	1	0	0	22	20	10	6	22	12	25	17	1	1	1	1	1	1
Enterobacter cloacae complex	1	1	0	0	23	21	9	6	22	8	25	17	1	1	1	1	1	1
Enterobacter cloacae complex	1	1	0	0	25	25	7	6	20	8	24	24	1	1	1	1	1	1
Enterobacter cloacae complex	1	1	0	0	24	26	7	6	19	6	23	23	1	1	1	1	1	1
Enterobacter cloacae complex	1	0	1	0	18	19	26	22	22	27	29	25	1	0	1	0	1	1
Enterobacter cloacae complex	1	1	0	0	23	24	13	10	23	16	28	21	1	1	1	1	1	1
Enterobacter cloacae complex	1	0	1	0	6	6	6	8	10	7	11	10	1	1	1	1	1	1
Enterobacter cloacae complex	1	0	1	0	12	6	15	22	22	22	23	6	1	1	1	1	1	1
Enterobacter cloacae complex	1	0	1	0	9	6	17	17	17	18	20	6	1	1	1	1	1	1
Enterobacter cloacae complex	0	0	0	0	20	14	13	23	27	21	25	15	1	1	0	0	0	0
Enterobacter cloacae complex	1	0	1	0	21	22	8	19	24	17	25	20	1	1	1	0	0	0
Enterobacter cloacae complex	1	0	1	0	6	6	10	18	18	19	21	9	1	1	1	1	1	1
Enterobacter cloacae complex	1	0	1	0	8	6	9	17	18	14	17	10	1	1	1	1	1	1
Enterobacter cloacae complex	1	0	0	1	25	20	18	22	23	23	26	6	1	1	1	1	1	1
Enterobacter cloacae complex	0	0	0	0	14	10	7	17	22	13	19	6	1	1	0	1	0	1
Enterobacter cloacae complex	1	0	1	0	6	6	7	15	16	13	15	16	1	1	1	1	1	1
Escherichia coli	0	0	0	0	28	26	25	29	29	32	34	22	0	0	0	0	0	0
Escherichia coli	0	0	0	0	26	30	29	37	38	36	39	17	0	0	0	0	0	0
Escherichia coli	1	0	0	1	27	23	19	23	26	25	29	6	1	1	0	1	1	1
Escherichia coli	0	0	0	0	22	27	23	30	31	29	30	13	1	1	0	0	0	0
Escherichia coli	0	0	0	0	12	6	6	16	24	14	20	6	1	1	1	1	0	0
Escherichia coli	0	0	0	0	24	22	20	29	30	29	33	13	1	1	0	0	0	0
Escherichia coli	0	0	0	0	25	22	23	27	31	30	32	17	1	0	0	0	0	0
Escherichia coli	1	0	1	0	6	6	20	17	16	21	22	6	1	1	1	1	1	1
Escherichia coli	0	0	0	0	20	11	19	29	29	28	29	10	1	1	0	0	0	0
Escherichia coli	0	0	0	0	19	15	13	24	25	24	28	14	1	1	0	0	0	0
Escherichia coli	1	0	1	0	25	28	19	28	29	27	30	21	1	0	0	0	0	0
Escherichia coli	1	0	1	0	6	6	24	20	20	24	27	9	1	1	1	1	1	1
Escherichia coli	0	0	0	0	26	30	20	29	30	27	30	21	1	0	0	0	0	1
Escherichia coli	1	0	0	1	20	16	17	23	23	23	27	6	1	1	1	1	1	1
Escherichia coli	0	0	0	0	22	12	15	27	29	25	28	6	1	1	0	0	0	0
Escherichia coli	0	0	0	0	16	15	13	19	25	21	25	12	1	1	0	0	0	0
Escherichia coli	1	0	1	0	12	7	23	18	18	23	25	17	1	0	1	1	1	1
Escherichia coli	0	0	0	0	22	23	23	19	22	20	29	7	1	1	1	1	1	1
Escherichia coli	1	0	0	1	17	7	19	23	22	25	27	6	1	1	1	1	1	1
Escherichia coli	1	0	0	1	25	21	18	20	22	23	25	6	1	1	1	1	1	1
Escherichia coli	1	0	0	1	20	13	15	23	24	24	27	6	1	1	1	1	1	1
Escherichia coli	1	0	0	1	26	22	23	24	24	26	29	6	1	1	1	1	1	1
Escherichia coli	1	0	0	1	23	22	15	22	21	23	21	6	1	1	1	1	1	1
Escherichia coli	1	0	0	1	29	27	18	23	24	24	27	6	1	1	1	1	1	1
Escherichia coli	1	0	0	1	27	24	19	22	23	24	27	6	1	1	1	1	1	1
Escherichia coli	1	0	1	0	7	6	23	15	16	19	25	6	1	1	1	1	1	1
Escherichia coli	1	0	0	1	20	14	16	24	26	26	29	6	1	1	0	1	0	0
Escherichia coli	0	0	0	0	27	24	18	30	31	27	32	19	1	0	0	0	0	0
Escherichia coli	0	0	0	0	25	20	16	31	31	26	29	20	1	0	0	0	0	0
Escherichia coli	0	0	0	0	24	19	22	31	30	32	35	15	1	1	0	0	0	0
Escherichia coli	0	0	0	0	25	18	21	28	30	29	34	13	1	1	0	0	0	0
Escherichia coli	1	0	0	1	24	18	8	25	26	21	23	6	1	1	0	1	0	1
Escherichia coli	0	0	0	0	26	27	24	32	33	31	35	20	1	0	0	0	0	0
Escherichia coli	1	0	0	1	28	27	21	21	21	22	25	6	1	1	1	1	1	1
Escherichia coli	1	0	0	1	26	18	16	19	20	22	24	6	1	1	1	1	1	1
Escherichia coli	1	0	0	1	28	26	19	22	23	23	26	6	1	1	1	1	1	1
Escherichia coli	0	0	0	0	20	14	14	29	29	27	30	13	1	1	0	0	0	0
Escherichia coli	0	0	0	0	24	20	12	27	28	23	22	20	1	0	0	0	0	0
Escherichia coli	1	0	0	1	28	27	21	22	23	22	27	6	1	1	1	1	1	1
Escherichia coli	1	0	0	1	27	26	19	24	24	25	27	6	1	1	1	1	1	1
Escherichia coli	1	0	1	0	6	6	16	19	19	18	21	17	1	1	1	1	1	1
Escherichia coli	1	0	0	1	25	22	18	20	19	22	24	6	1	1	1	1	1	1
Escherichia coli	1	0	0	1	29	27	9	18	19	19	21	6	1	1	1	1	1	1
Escherichia coli	1	0	0	1	24	19	19	26	26	26	26	11	1	1	0	1	0	1
Escherichia coli	1	0	0	1	25	27	11	21	22	20	22	6	1	1	1	1	1	1
Escherichia coli	1	0	0	1	23	20	14	22	23	22	25	6	1	1	1	1	1	1
Escherichia coli	1	0	0	1	24	18	18	25	25	24	27	7	1	1	0	1	1	1
Escherichia coli	0	0	0	0	18	14	6	9	26	12	22	16	1	1	0	1	1	1
Escherichia coli	1	0	0	1	28	26	20	23	22	23	25	6	1	1	1	1	1	1
Escherichia coli	1	0	0	1	24	25	18	22	22	23	25	6	1	1	1	1	1	1
Escherichia coli	0	0	0	0	25	18	18	32	31	28	30	20	1	0	0	0	0	0
Escherichia coli	1	0	0	1	27	28	23	25	26	27	30	6	1	1	0	1	1	1
Escherichia coli	0	0	0	0	23	22	17	26	29	25	28	18	1	0	0	0	0	0
Escherichia coli	1	0	0	1	23	20	22	23	23	24	25	8	1	1	1	1	1	1
Escherichia coli	1	0	0	1	24	17	18	22	22	23	25	6	1	1	1	1	1	1
Escherichia coli	1	0	1	0	6	6	22	19	19	22	25	6	1	1	1	1	1	1
Escherichia coli	1	0	0	1	25	19	16	25	26	26	28	9	1	1	0	1	1	1
Escherichia coli	0	0	0	0	13	8	8	19	27	19	24	12	1	1	0	0	0	0
Escherichia coli	1	0	1	0	7	6	23	20	19	23	24	9	1	1	1	1	1	1
Escherichia coli	1	0	0	1	26	24	11	21	23	20	22	6	1	1	1	1	1	1
Escherichia coli	1	0	0	1	25	18	9	22	23	18	21	6	1	1	1	1	1	1
Escherichia coli	1	0	0	1	26	22	17	25	26	24	27	12	1	1	0	0	1	1
Escherichia coli	1	0	0	1	27	26	11	22	24	25	28	7	1	1	1	1	1	1
Escherichia coli	0	0	0	0	17	6	17	23	26	24	28	12	1	1	0	0	0	0
Escherichia coli	1	0	0	1	24	23	23	24	26	27	29	14	1	1	0	0	0	0
Escherichia coli	1	0	0	1	19	13	18	25	25	24	26	6	1	1	0	1	1	1
Escherichia coli	1	0	0	1	28	27	11	18	19	17	20	6	1	1	1	1	1	1
Escherichia coli	1	0	0	1	22	18	17	23	25	23	26	6	1	1	0	1	1	1
Escherichia coli	1	0	1	0	10	12	17	22	23	20	22	22	1	1	1	1	1	1
Klebsiella pneumoniae	0	0	0	0	20	14	19	22	27	24	26	17	1	0	0	0	0	0
Klebsiella pneumoniae	0	0	0	0	20	15	10	23	26	16	21	13	1	1	0	0	0	0
Klebsiella pneumoniae	0	0	0	0	19	22	24	30	29	30	31	16	1	0	0	0	0	0
Klebsiella pneumoniae	0	0	0	0	22	21	21	29	28	27	31	16	1	0	0	0	0	0
Klebsiella pneumoniae	0	0	0	0	22	17	22	29	29	27	31	13	1	1	0	0	0	0
Klebsiella pneumoniae	0	0	0	0	23	24	22	28	29	26	27	13	1	1	0	0	0	0
Klebsiella pneumoniae	0	0	0	0	20	15	7	24	28	17	22	14	1	1	0	0	0	0
Klebsiella pneumoniae	0	0	0	0	21	24	20	30	31	24	27	13	1	1	0	0	0	0
Klebsiella pneumoniae	1	0	1	0	7	6	6	9	12	6	7	6	1	1	1	1	1	1
Klebsiella pneumoniae	1	1	0	0	15	12	6	10	26	8	20	12	1	1	0	1	1	1
Klebsiella pneumoniae	0	0	0	0	28	24	25	35	34	33	26	20	0	0	0	0	0	0
Klebsiella pneumoniae	0	0	0	0	20	15	16	29	29	24	28	9	1	1	0	0	0	0
Klebsiella pneumoniae	0	0	0	0	28	27	30	28	28	31	33	26	0	0	0	0	0	0
Klebsiella pneumoniae	0	0	0	0	25	24	21	27	30	26	30	12	1	1	0	0	0	0
Klebsiella pneumoniae	0	0	0	0	20	19	23	30	31	28	32	15	1	1	0	0	0	0
Klebsiella pneumoniae	0	0	0	0	21	23	27	28	29	30	30	18	0	0	0	0	0	0
Klebsiella pneumoniae	1	1	0	0	15	7	6	11	24	13	20	8	1	1	1	1	0	1
Klebsiella pneumoniae	0	0	0	0	23	18	12	28	30	23	27	18	1	0	0	0	0	0
Klebsiella pneumoniae	0	0	0	0	23	21	20	29	30	29	31	20	1	0	0	0	0	0
Klebsiella pneumoniae	0	0	0	0	20	17	9	23	25	18	23	15	1	1	0	0	0	0
Klebsiella pneumoniae	1	0	1	0	6	6	6	6	7	6	6	6	1	1	1	1	1	1
Klebsiella pneumoniae	1	0	1	0	6	6	22	19	17	22	23	6	1	1	1	1	1	1
Klebsiella pneumoniae	0	0	0	0	19	18	6	24	27	19	22	16	1	1	0	0	0	0
Klebsiella pneumoniae	0	0	0	0	20	21	12	27	28	22	26	17	1	0	0	0	0	0
Klebsiella pneumoniae	0	0	0	0	24	26	23	30	31	27	30	18	1	0	0	0	0	0
Klebsiella pneumoniae	1	0	0	1	21	19	12	22	23	22	24	6	1	1	1	1	1	1
Klebsiella pneumoniae	0	0	0	0	25	18	9	26	28	19	25	17	1	1	0	0	0	0
Klebsiella pneumoniae	0	0	0	0	25	27	22	30	32	28	30	21	1	0	0	0	0	0
Klebsiella pneumoniae	1	0	1	0	6	6	10	16	19	16	20	13	1	1	1	1	1	1
Klebsiella pneumoniae	0	0	0	0	19	17	22	28	29	26	29	14	1	1	0	0	0	0
Klebsiella pneumoniae	0	0	0	0	24	25	22	30	31	26	30	19	1	0	0	0	0	0
Klebsiella pneumoniae	0	0	0	0	17	21	12	23	26	21	25	15	1	1	0	0	0	0
Klebsiella pneumoniae	1	0	0	1	20	13	13	20	19	16	21	6	1	1	1	1	1	1
Klebsiella pneumoniae	0	0	0	0	24	24	22	28	30	25	29	19	1	0	0	0	0	0
Klebsiella pneumoniae	0	0	0	0	24	22	26	28	28	30	34	19	0	0	0	0	0	0
Klebsiella pneumoniae	1	0	0	1	27	26	18	19	19	22	25	6	1	1	1	1	1	1
Klebsiella pneumoniae	1	0	0	1	20	22	9	22	22	22	22	6	1	1	1	1	1	1
Klebsiella pneumoniae	1	0	0	1	19	13	11	22	22	21	20	6	1	1	1	1	1	1
Klebsiella pneumoniae	1	0	0	1	24	15	6	14	17	9	13	6	1	1	1	1	1	1
Klebsiella pneumoniae	1	0	1	0	6	6	13	19	20	17	19	9	1	1	1	1	1	1
Klebsiella pneumoniae	1	0	0	1	23	19	17	23	24	23	25	6	1	1	1	1	1	1
Klebsiella pneumoniae	1	0	0	1	25	17	15	19	21	22	25	6	1	1	1	1	1	1
Klebsiella pneumoniae	1	0	1	0	7	6	23	21	21	23	26	12	1	1	1	1	1	1
Klebsiella pneumoniae	0	0	0	0	22	19	24	28	28	29	31	22	1	0	0	0	0	0
Klebsiella pneumoniae	0	0	0	0	20	14	7	24	30	18	23	11	1	1	0	0	0	0
Klebsiella pneumoniae	1	0	0	1	25	21	19	26	26	25	28	6	1	1	0	0	1	1
Klebsiella pneumoniae	1	0	1	0	6	6	8	15	16	12	15	6	1	1	1	1	1	1
Klebsiella pneumoniae	0	0	0	0	21	24	18	29	29	23	26	14	1	1	0	0	0	0
Klebsiella pneumoniae	0	0	0	0	29	31	22	34	34	27	30	24	1	0	0	0	0	0
Klebsiella pneumoniae	0	0	0	0	24	21	6	17	23	20	24	21	1	1	1	1	1	1
Klebsiella pneumoniae	1	0	0	1	23	15	17	23	24	22	29	6	1	1	1	1	1	1
Klebsiella pneumoniae	1	0	0	1	25	20	16	24	25	23	25	6	1	1	0	0	1	1
Klebsiella pneumoniae	1	0	1	0	10	6	11	19	20	16	18	8	1	1	1	1	1	1
Klebsiella pneumoniae	0	0	0	0	21	17	8	24	27	20	25	16	1	1	0	0	0	0
Klebsiella pneumoniae	0	0	0	0	24	24	23	28	30	26	30	20	1	0	0	0	0	0
Klebsiella pneumoniae	1	0	0	1	23	15	6	14	16	11	14	6	1	1	1	1	1	1
Klebsiella pneumoniae	1	0	0	1	23	16	6	16	18	8	13	6	1	1	1	1	1	1
Klebsiella pneumoniae	0	0	0	0	24	16	6	16	19	7	9	6	1	1	1	1	1	1
Klebsiella pneumoniae	1	1	0	0	18	11	13	18	29	16	24	13	1	1	0	0	0	0
Klebsiella pneumoniae	0	0	0	0	25	20	16	29	28	24	26	20	1	0	0	0	0	0
Klebsiella pneumoniae	0	0	0	0	23	25	14	25	28	21	26	22	1	1	0	0	0	0
Klebsiella pneumoniae	0	0	0	0	20	25	10	20	26	18	21	13	1	1	0	0	0	0
Klebsiella pneumoniae	1	0	0	1	22	16	17	23	24	23	25	6	1	1	1	1	1	1
Klebsiella pneumoniae	1	0	1	0	10	6	13	14	15	17	19	6	1	1	1	1	1	1
Klebsiella pneumoniae	0	0	0	0	17	9	17	26	27	24	26	6	1	1	0	0	0	0
Klebsiella pneumoniae	0	0	0	0	25	23	6	16	18	9	13	18	1	1	1	1	1	1
Klebsiella pneumoniae	1	0	1	0	6	6	8	15	16	14	17	6	1	1	1	1	1	1
Klebsiella pneumoniae	1	0	0	1	24	25	6	6	12	6	9	6	1	1	1	1	1	1
Klebsiella pneumoniae	0	0	0	0	17	20	9	24	26	19	23	17	1	1	0	0	0	0
Klebsiella pneumoniae	1	0	0	1	25	26	10	12	18	23	25	6	1	1	1	1	1	1
Klebsiella pneumoniae	1	0	1	0	6	6	6	6	6	6	6	12	1	1	1	1	1	1
Klebsiella pneumoniae	1	0	0	1	21	12	7	11	14	11	12	6	1	1	1	1	1	1
Klebsiella pneumoniae	0	0	0	0	20	24	19	28	26	24	25	16	1	0	0	0	0	0
Klebsiella pneumoniae	0	0	0	0	21	18	12	26	28	20	24	16	1	1	0	0	0	0
Klebsiella pneumoniae	0	0	0	0	20	24	15	23	26	22	24	19	1	0	0	0	0	0
Klebsiella pneumoniae	0	0	0	0	23	25	16	25	26	23	26	10	1	1	0	1	1	1
Klebsiella pneumoniae	1	0	1	0	8	6	6	6	8	6	6	6	1	1	1	1	1	1
Klebsiella pneumoniae	0	0	0	0	17	9	10	26	26	19	22	7	1	1	0	1	0	0
Klebsiella pneumoniae	0	0	0	0	22	11	20	27	30	29	32	21	1	0	0	0	0	0
Klebsiella pneumoniae	0	0	0	0	16	20	8	23	25	17	21	15	1	1	0	0	0	0
Klebsiella pneumoniae	0	0	0	0	20	15	8	26	27	17	22	11	1	1	0	0	0	0
Klebsiella pneumoniae	1	0	0	1	27	26	20	23	23	25	26	11	1	1	1	1	1	1
Klebsiella pneumoniae	1	1	0	0	17	11	13	13	25	15	26	13	1	1	0	0	1	1
Klebsiella pneumoniae	0	0	0	0	18	11	16	24	25	22	24	10	1	1	0	1	0	0
Klebsiella pneumoniae	1	0	1	0	6	6	21	19	19	21	23	9	1	1	1	1	1	1
Klebsiella pneumoniae	1	0	1	0	6	6	6	6	7	6	7	6	1	1	1	1	1	1
Klebsiella pneumoniae	1	0	0	1	20	14	16	23	23	22	23	6	1	1	1	1	1	1
Klebsiella pneumoniae	0	0	0	0	23	21	17	27	29	26	29	19	1	0	0	0	0	0
Klebsiella pneumoniae	1	0	0	1	22	24	6	6	9	6	8	6	1	1	1	1	1	1
Klebsiella pneumoniae	1	0	0	1	18	11	6	15	17	9	11	6	1	1	1	1	1	1
Klebsiella pneumoniae	1	1	0	0	15	10	6	7	22	7	19	12	1	1	1	1	1	1
Klebsiella pneumoniae	1	0	1	0	7	6	7	10	11	8	11	14	1	1	1	1	1	1
Klebsiella pneumoniae	0	0	0	0	23	24	21	25	30	30	31	21	1	0	0	0	0	0
Klebsiella pneumoniae	1	0	0	1	21	15	17	20	23	21	25	8	1	1	1	1	1	1
Klebsiella pneumoniae	1	0	0	1	24	23	13	18	20	20	22	7	1	1	1	1	1	1
Klebsiella pneumoniae	1	0	0	1	21	15	13	20	22	21	23	6	1	1	1	1	1	1
Klebsiella pneumoniae	1	0	1	0	11	6	9	16	17	14	15	7	1	1	1	1	1	1
Klebsiella pneumoniae	1	0	1	0	9	6	7	9	13	7	11	6	1	1	1	1	1	1
Klebsiella pneumoniae	1	0	0	1	17	9	6	16	17	6	8	6	1	1	1	1	1	1
Klebsiella pneumoniae	1	0	1	0	7	6	9	15	15	13	16	7	1	1	1	1	1	1
Klebsiella pneumoniae	1	0	0	1	22	15	9	19	21	17	21	6	1	1	1	1	1	1
Klebsiella pneumoniae	1	0	0	1	20	12	6	6	11	6	9	6	1	1	1	1	1	1
Klebsiella pneumoniae	1	0	0	1	20	9	9	25	26	20	21	10	1	1	0	0	0	0
Klebsiella pneumoniae	1	0	1	0	9	6	11	19	20	17	19	13	1	1	1	1	1	1
Klebsiella pneumoniae	1	0	0	1	22	18	7	15	17	10	14	6	1	1	1	1	1	1
Klebsiella pneumoniae	1	0	1	0	6	6	10	15	16	13	14	6	1	1	1	1	1	1
Klebsiella pneumoniae	1	0	1	0	7	6	9	8	9	9	15	6	1	1	1	1	1	1
Klebsiella pneumoniae	1	0	1	0	7	6	7	10	12	9	11	6	1	1	1	1	1	1
Klebsiella pneumoniae	1	0	1	0	6	6	6	16	16	6	14	6	1	1	1	1	1	1
Klebsiella pneumoniae	1	0	1	0	6	6	7	7	6	8	12	6	1	1	1	1	1	1
Klebsiella pneumoniae	1	0	1	0	10	6	22	18	19	23	24	6	1	1	1	1	1	1
Klebsiella pneumoniae	1	0	1	0	6	6	8	14	16	11	16	6	1	1	1	1	1	1
Klebsiella pneumoniae	1	0	1	0	10	6	8	8	9	12	16	6	1	1	1	1	1	1
Klebsiella pneumoniae	1	0	1	0	10	8	6	9	13	9	12	17	1	1	1	1	1	1
Other	1	0	0	1	24	24	12	19	21	22	21	6	1	1	0	1	1	1
Other	1	0	1	0	6	6	20	18	15	22	25	6	1	1	1	1	1	1
Other	0	0	0	0	18	16	9	23	27	17	23	15	1	1	0	0	0	0
Other	0	0	0	0	22	26	31	26	27	29	33	21	0	0	0	0	0	0
Other	0	0	0	0	14	9	10	23	26	22	27	13	1	1	0	0	0	0
Other	0	0	0	0	16	15	18	25	26	28	30	15	1	1	0	0	0	0
Other	0	0	0	0	22	26	21	25	26	28	30	6	1	1	0	0	1	1
Other	0	0	0	0	26	22	20	23	27	26	29	21	1	0	0	0	0	0
Other	1	0	0	1	24	16	15	17	18	17	21	6	1	1	1	1	1	1
Other	1	0	0	1	25	24	18	20	21	23	25	6	1	1	1	1	1	1
Other	1	0	0	1	27	25	16	18	20	19	23	6	1	1	1	1	1	1
Other	0	0	0	0	18	20	7	11	23	16	22	13	1	1	1	0	0	0
Other	0	0	0	0	17	16	6	13	22	15	20	9	1	1	1	0	0	0
Other	1	1	0	0	14	6	12	12	23	14	23	6	1	1	0	1	1	1
Other	0	0	0	0	21	20	11	17	25	21	26	16	1	1	0	0	0	0
Other	0	0	0	0	18	18	6	11	21	14	19	15	1	1	1	0	0	0
Other	1	0	0	1	26	25	19	23	22	25	24	8	1	1	1	1	1	1
Other	0	0	0	0	18	14	15	24	25	18	20	18	1	1	0	0	0	0
Other	0	0	0	0	14	10	17	28	30	22	26	15	1	1	0	0	0	0
Other	1	0	1	0	7	6	13	15	16	17	19	6	1	1	1	1	1	1
Other	0	0	0	0	24	21	21	29	40	21	22	19	1	1	0	0	0	0
Other	0	0	0	0	20	20	13	24	25	16	20	18	1	1	0	0	0	0
Other	0	0	0	0	19	19	6	18	25	14	20	21	1	1	0	0	0	0
Other	0	0	0	0	19	22	15	25	24	21	24	15	1	1	1	0	0	0
Other	0	0	0	0	23	24	21	32	30	26	28	18	1	0	0	0	0	0
Other	1	0	0	1	25	25	9	22	22	22	22	6	1	1	1	1	1	1
Other	1	0	0	1	23	23	14	21	22	20	24	6	1	1	1	1	1	1
Other	1	0	1	0	6	6	6	6	6	6	6	8	1	1	1	1	1	1
Other	1	0	1	0	6	6	18	14	13	15	18	23	1	1	1	1	1	1
Other	1	0	1	0	6	6	13	17	17	16	17	13	1	1	1	1	1	1
Other	1	0	0	1	26	26	18	22	20	22	26	6	1	1	1	1	1	1
Other	1	0	1	0	6	6	23	19	19	23	23	6	1	1	1	1	1	1
Proteus mirabilis	0	0	0	0	15	21	32	26	27	29	31	29	0	0	0	0	0	1
Proteus mirabilis	0	0	0	0	29	28	31	26	25	31	32	28	0	0	0	0	0	0
Proteus mirabilis	0	0	0	0	23	20	24	21	23	24	24	24	1	0	1	1	1	1
Proteus mirabilis	0	0	0	0	26	22	31	23	25	32	34	26	0	0	0	0	0	0
Proteus mirabilis	1	0	0	1	31	29	26	22	20	28	31	23	0	0	1	1	1	1
Proteus mirabilis	1	0	1	0	6	6	20	10	11	16	20	26	1	1	1	1	1	1
Proteus mirabilis	1	0	0	1	24	27	16	6	6	16	20	6	1	1	1	1	1	1
Proteus mirabilis	1	0	1	0	19	6	26	7	6	25	29	24	1	0	1	1	1	1
Proteus mirabilis	0	0	0	0	28	25	28	22	25	30	32	30	0	0	0	0	0	1
Proteus mirabilis	1	0	1	0	21	16	21	8	8	16	15	27	1	1	1	1	1	1
Proteus mirabilis	1	0	0	1	32	27	32	20	20	32	36	24	0	0	1	1	1	1
Proteus mirabilis	1	0	0	1	29	26	26	18	20	26	27	14	1	1	1	1	1	1
Proteus mirabilis	1	0	0	1	29	27	26	19	20	26	28	27	1	0	1	1	1	1
Proteus mirabilis	1	0	0	1	30	28	25	15	18	27	28	27	1	0	1	1	1	1
Proteus mirabilis	1	0	0	1	31	26	28	19	21	29	32	22	0	0	1	1	1	1
Proteus mirabilis	1	0	0	1	32	29	29	18	18	28	30	23	0	0	1	1	1	1
Serratia marcescens	0	0	0	0	25	22	18	25	25	28	29	6	1	1	0	1	1	1
Serratia marcescens	0	0	0	0	22	17	22	27	27	29	32	11	1	1	0	0	0	0
Serratia marcescens	0	0	0	0	22	23	18	23	24	27	29	13	1	1	1	1	1	1
Serratia marcescens	0	0	0	0	19	20	6	19	21	17	20	6	1	1	1	1	1	1
Serratia marcescens	0	0	0	0	21	22	17	28	28	29	30	14	1	1	0	0	0	0
Serratia marcescens	1	0	0	1	25	22	6	9	12	7	12	6	1	1	1	1	1	1
Serratia marcescens	0	0	0	0	24	22	14	22	26	23	27	6	1	1	0	0	1	1
Serratia marcescens	1	0	0	1	23	24	7	12	16	17	21	6	1	1	1	1	1	1
Serratia marcescens	0	0	0	0	18	19	23	21	22	27	30	6	1	1	1	1	1	1
Serratia marcescens	0	0	0	0	20	19	13	23	25	22	25	6	1	1	0	1	1	1
Serratia marcescens	1	0	1	0	17	18	23	27	27	28	32	15	1	1	0	0	0	0
Serratia marcescens	1	0	1	0	8	14	14	21	23	23	27	13	1	1	1	1	1	1
Serratia marcescens	1	0	1	0	6	8	22	22	22	23	26	13	1	1	1	1	1	1
Serratia marcescens	1	0	1	0	16	13	27	24	24	28	31	22	0	0	1	0	1	1
Serratia marcescens	1	1	0	0	22	12	6	7	18	6	16	11	1	1	1	1	1	1
Serratia marcescens	1	1	0	0	22	14	12	20	27	12	22	8	1	1	0	0	1	1
Note
Carba: 0 =carbapenemase absent; 1= present
carba_a/b/d: carbapenemase according to Ambler classification
EUCAST/CA-SFM/CarbaDetector: 0=identified as carbapenemase negative, 1= identified as carbapenemase positive
inhibition zones for all antibiotics in mm

## Sheet: Table 1
species	carba	carba_a	carba_b	carba_d	ceftazidim_avibactam	ceftolozan_tazobactam	ertapenem	imipenem	imipenem_relebactam	meropenem	meropenem_vaborbactam	temocillin	EUCAST	CA-SFM
Citrobacter freundii	0	0	0	0	22	19	21	25	30	27	34	12	1	1
Citrobacter freundii	0	0	0	0	27	33	35	32	30	35	36	26	0	0
Citrobacter freundii	0	0	0	0	18	15	9	19	25	20	25	15	1	1
Citrobacter freundii	1	0	1	0	9	6	17	21	18	18	22	6	1	1
Citrobacter freundii	1	0	1	0	6	6	23	20	18	20	23	6	1	1
Citrobacter freundii	0	0	0	0	18	12	16	28	31	26	32	7	1	1
Citrobacter freundii	1	0	1	0	6	6	14	18	19	18	23	6	1	1
Citrobacter freundii	1	0	1	0	6	6	21	18	17	20	23	6	1	1
Citrobacter freundii	1	0	1	0	6	6	25	18	17	23	25	6	1	1
Citrobacter freundii	1	0	1	0	6	6	21	16	17	18	23	9	1	1
Citrobacter freundii	1	0	1	0	6	6	23	16	13	20	23	6	1	1
Citrobacter freundii	1	0	1	0	6	6	17	15	17	20	23	6	1	1
Citrobacter freundii	1	0	1	0	6	6	23	20	19	23	26	6	1	1
Citrobacter freundii	1	0	1	0	6	6	23	16	16	22	25	8	1	1
Citrobacter freundii	1	0	1	0	6	6	24	19	19	21	24	6	1	1
Citrobacter freundii	1	0	1	0	6	6	24	17	16	22	23	8	1	1
Citrobacter freundii	1	0	1	0	6	6	20	15	18	18	20	6	1	1
Citrobacter freundii	0	0	0	0	21	21	17	22	25	25	31	16	1	0
Citrobacter freundii	1	0	1	0	6	6	23	18	17	21	26	6	1	1
Citrobacter freundii	1	0	1	0	6	6	22	20	18	20	24	8	1	1
Citrobacter freundii	1	0	1	0	6	6	21	19	19	22	25	6	1	1
Citrobacter freundii	0	0	0	0	16	9	6	8	22	10	20	8	1	1
Citrobacter freundii	1	0	1	0	10	6	20	18	17	20	23	6	1	1
Citrobacter freundii	1	0	1	0	6	6	20	19	17	20	21	6	1	1
Citrobacter freundii	1	0	0	1	24	16	21	22	20	25	28	6	1	1
Citrobacter freundii	1	0	0	1	26	25	16	20	22	22	24	6	1	1
Citrobacter freundii	1	0	1	0	18	9	23	22	24	27	30	11	1	1
Citrobacter freundii	1	0	1	0	17	6	22	18	19	23	27	11	1	1
Citrobacter freundii	1	0	1	0	6	6	20	19	19	20	23	6	1	1
Citrobacter freundii	1	0	1	0	6	6	23	20	19	23	25	6	1	1
Citrobacter freundii	1	0	1	0	6	6	20	19	19	20	21	6	1	1
Citrobacter freundii	1	0	0	1	25	19	17	20	22	24	26	6	1	1
Citrobacter freundii	1	0	0	1	24	17	18	23	24	25	27	6	1	1
Citrobacter freundii	1	0	0	1	25	15	19	22	22	23	26	6	1	1
Citrobacter freundii	0	0	0	0	24	13	20	25	31	31	37	25	1	0
Citrobacter freundii	1	0	1	0	7	6	20	18	17	20	22	6	1	1
Citrobacter freundii	1	0	1	0	6	6	19	16	15	18	21	6	1	1
Citrobacter freundii	1	0	1	0	6	6	18	17	16	19	21	6	1	1
Citrobacter freundii	1	0	0	1	20	10	11	20	20	18	20	6	1	1
Citrobacter freundii	1	0	0	1	24	20	16	20	20	22	24	6	1	1
Citrobacter freundii	1	0	0	1	22	23	18	20	21	23	24	6	1	1
Citrobacter freundii	1	0	1	0	6	6	15	20	16	20	22	6	1	1
Citrobacter freundii	1	0	0	1	22	20	15	22	22	25	22	6	1	1
Citrobacter freundii	1	0	1	0	6	6	21	18	18	20	22	6	1	1
Citrobacter freundii	1	0	0	1	22	22	14	20	22	22	20	6	1	1
Citrobacter freundii	1	0	0	1	21	14	12	18	19	18	20	6	1	1
Citrobacter freundii	1	0	1	0	6	6	18	16	17	17	19	6	1	1
Citrobacter freundii	1	0	1	0	6	6	20	18	18	20	22	6	1	1
Citrobacter freundii	1	1	0	0	25	18	19	17	29	20	32	22	1	1
Citrobacter freundii	1	0	1	0	6	6	19	17	16	19	22	6	1	1
Citrobacter freundii	1	0	1	0	6	6	20	18	17	21	22	6	1	1
Citrobacter freundii	1	0	1	0	6	6	17	18	17	20	22	6	1	1
Citrobacter freundii	0	0	0	0	17	12	16	22	26	26	29	15	1	1
Citrobacter freundii	1	0	0	1	24	21	16	21	21	22	25	6	1	1
Citrobacter freundii	1	0	0	1	25	18	13	20	20	20	22	6	1	1
Citrobacter freundii	1	0	0	1	21	20	16	19	20	22	21	6	1	1
Citrobacter freundii	1	0	0	1	24	19	15	17	17	18	21	6	1	1
Citrobacter freundii	1	0	0	1	22	18	17	21	20	22	25	6	1	1
Citrobacter freundii	1	0	0	1	19	10	11	18	19	18	21	6	1	1
Citrobacter freundii	1	0	0	1	24	21	14	19	21	21	24	6	1	1
Citrobacter freundii	1	0	0	1	23	21	18	20	22	23	26	6	1	1
Citrobacter freundii	1	0	1	0	6	6	7	9	14	11	16	10	1	1
Citrobacter freundii	1	0	1	0	14	6	18	17	18	20	23	6	1	1
Citrobacter freundii	1	0	1	0	6	6	14	19	19	16	20	13	1	1
Citrobacter freundii	1	0	1	0	6	6	20	21	22	25	29	6	1	1
Enterobacter cloacae complex	1	0	1	0	6	6	20	18	18	21	23	6	1	1
Enterobacter cloacae complex	0	0	0	0	26	18	20	24	27	28	30	21	1	0
Enterobacter cloacae complex	0	0	0	0	21	15	26	26	28	23	30	16	1	0
Enterobacter cloacae complex	0	0	0	0	20	17	17	24	26	26	29	15	1	1
Enterobacter cloacae complex	1	0	1	0	6	6	21	18	18	22	25	6	1	1
Enterobacter cloacae complex	1	0	1	0	6	6	21	15	15	21	23	6	1	1
Enterobacter cloacae complex	0	0	0	0	19	16	20	25	27	26	30	15	1	1
Enterobacter cloacae complex	1	0	1	0	6	6	22	16	14	18	23	10	1	1
Enterobacter cloacae complex	1	0	1	0	6	6	17	12	11	17	20	6	1	1
Enterobacter cloacae complex	0	0	0	0	18	20	20	23	27	25	28	19	1	0
Enterobacter cloacae complex	1	0	0	1	19	17	9	18	19	17	20	6	1	1
Enterobacter cloacae complex	0	0	0	0	16	15	15	20	23	22	26	9	1	1
Enterobacter cloacae complex	1	0	1	0	6	6	22	15	16	20	23	8	1	1
Enterobacter cloacae complex	1	0	0	1	27	21	23	22	24	26	28	6	1	1
Enterobacter cloacae complex	1	0	1	0	7	6	18	21	21	23	23	7	1	1
Enterobacter cloacae complex	1	0	1	0	6	6	18	19	19	22	24	8	1	1
Enterobacter cloacae complex	1	0	1	0	11	6	19	17	17	23	25	6	1	1
Enterobacter cloacae complex	0	0	0	0	19	14	18	28	30	28	32	11	1	1
Enterobacter cloacae complex	1	0	1	0	6	6	15	16	16	18	20	6	1	1
Enterobacter cloacae complex	0	0	0	0	6	6	26	22	22	27	29	11	1	1
Enterobacter cloacae complex	1	0	1	0	6	6	17	15	14	15	18	6	1	1
Enterobacter cloacae complex	1	0	1	0	6	6	17	16	16	18	20	6	1	1
Enterobacter cloacae complex	1	0	0	1	22	17	12	22	22	21	21	6	1	1
Enterobacter cloacae complex	0	0	0	0	22	21	20	24	27	25	29	19	1	0
Enterobacter cloacae complex	1	0	0	1	24	22	17	23	24	24	27	9	1	1
Enterobacter cloacae complex	0	0	0	0	10	12	6	6	16	6	12	6	1	1
Enterobacter cloacae complex	1	0	0	1	20	21	12	23	23	20	22	6	1	1
Enterobacter cloacae complex	1	0	0	1	25	25	17	20	22	23	25	6	1	1
Enterobacter cloacae complex	1	0	1	0	25	26	24	26	28	30	31	27	1	0
Enterobacter cloacae complex	0	0	0	0	17	16	11	22	23	17	22	16	1	1
Enterobacter cloacae complex	0	0	0	0	20	15	18	25	28	25	26	13	1	1
Enterobacter cloacae complex	1	0	1	0	6	6	14	16	16	17	19	6	1	1
Enterobacter cloacae complex	0	0	0	0	21	23	12	26	26	23	23	21	1	0
Enterobacter cloacae complex	0	0	0	0	24	24	17	26	27	29	33	17	1	0
Enterobacter cloacae complex	1	0	0	1	23	20	9	17	17	16	19	6	1	1
Enterobacter cloacae complex	0	0	0	0	19	14	15	22	24	20	26	16	1	1
Enterobacter cloacae complex	1	0	0	1	22	20	14	21	22	21	24	6	1	1
Enterobacter cloacae complex	0	0	0	0	21	17	13	24	25	24	25	18	1	0
Enterobacter cloacae complex	0	0	0	0	19	16	13	21	25	24	26	15	1	1
Enterobacter cloacae complex	0	0	0	0	20	15	15	23	27	23	26	17	1	0
Enterobacter cloacae complex	0	0	0	0	20	18	7	17	24	15	20	14	1	1
Enterobacter cloacae complex	0	0	0	0	17	11	14	23	27	21	25	13	1	1
Enterobacter cloacae complex	0	0	0	0	23	20	18	26	27	25	28	17	1	0
Enterobacter cloacae complex	0	0	0	0	18	16	16	23	24	23	26	16	1	0
Enterobacter cloacae complex	0	0	0	0	17	14	14	25	26	24	26	17	1	0
Enterobacter cloacae complex	0	0	0	0	21	17	20	28	29	30	31	18	1	0
Enterobacter cloacae complex	0	0	0	0	22	20	19	26	29	29	30	19	1	0
Enterobacter cloacae complex	0	0	0	0	15	14	10	24	27	23	27	9	1	1
Enterobacter cloacae complex	0	0	0	0	17	13	14	23	25	20	24	13	1	1
Enterobacter cloacae complex	0	0	0	0	22	20	20	24	26	23	27	19	1	0
Enterobacter cloacae complex	0	0	0	0	19	16	22	24	27	27	30	15	1	1
Enterobacter cloacae complex	0	0	0	0	28	24	20	26	28	25	29	24	1	0
Enterobacter cloacae complex	1	0	1	0	6	6	21	17	18	22	23	16	1	1
Enterobacter cloacae complex	0	0	0	0	17	11	14	23	26	23	28	8	1	1
Enterobacter cloacae complex	1	1	0	0	21	11	6	6	25	6	24	18	1	1
Enterobacter cloacae complex	1	1	0	0	22	23	6	6	15	6	15	20	1	1
Enterobacter cloacae complex	1	1	0	0	25	25	7	6	20	9	30	24	1	1
Enterobacter cloacae complex	1	1	0	0	22	20	10	6	22	12	25	17	1	1
Enterobacter cloacae complex	1	1	0	0	23	21	9	6	22	8	25	17	1	1
Enterobacter cloacae complex	1	1	0	0	25	25	7	6	20	8	24	24	1	1
Enterobacter cloacae complex	1	1	0	0	24	26	7	6	19	6	23	23	1	1
Enterobacter cloacae complex	1	0	1	0	18	19	26	22	22	27	29	25	1	0
Enterobacter cloacae complex	1	1	0	0	23	24	13	10	23	16	28	21	1	1
Enterobacter cloacae complex	1	0	1	0	6	6	6	8	10	7	11	10	1	1
Enterobacter cloacae complex	1	0	1	0	12	6	15	22	22	22	23	6	1	1
Enterobacter cloacae complex	1	0	1	0	9	6	17	17	17	18	20	6	1	1
Enterobacter cloacae complex	0	0	0	0	20	14	13	23	27	21	25	15	1	1
Enterobacter cloacae complex	1	0	1	0	21	22	8	19	24	17	25	20	1	1
Enterobacter cloacae complex	1	0	1	0	6	6	10	18	18	19	21	9	1	1
Enterobacter cloacae complex	1	0	1	0	8	6	9	17	18	14	17	10	1	1
Enterobacter cloacae complex	1	0	0	1	25	20	18	22	23	23	26	6	1	1
Enterobacter cloacae complex	0	0	0	0	14	10	7	17	22	13	19	6	1	1
Enterobacter cloacae complex	1	0	1	0	6	6	7	15	16	13	15	16	1	1
Escherichia coli	0	0	0	0	28	26	25	29	29	32	34	22	0	0
Escherichia coli	0	0	0	0	26	30	29	37	38	36	39	17	0	0
Escherichia coli	1	0	0	1	27	23	19	23	26	25	29	6	1	1
Escherichia coli	0	0	0	0	22	27	23	30	31	29	30	13	1	1
Escherichia coli	0	0	0	0	12	6	6	16	24	14	20	6	1	1
Escherichia coli	0	0	0	0	24	22	20	29	30	29	33	13	1	1
Escherichia coli	0	0	0	0	25	22	23	27	31	30	32	17	1	0
Escherichia coli	1	0	1	0	6	6	20	17	16	21	22	6	1	1
Escherichia coli	0	0	0	0	20	11	19	29	29	28	29	10	1	1
Escherichia coli	0	0	0	0	19	15	13	24	25	24	28	14	1	1
Escherichia coli	1	0	1	0	25	28	19	28	29	27	30	21	1	0
Escherichia coli	1	0	1	0	6	6	24	20	20	24	27	9	1	1
Escherichia coli	0	0	0	0	26	30	20	29	30	27	30	21	1	0
Escherichia coli	1	0	0	1	20	16	17	23	23	23	27	6	1	1
Escherichia coli	0	0	0	0	22	12	15	27	29	25	28	6	1	1
Escherichia coli	0	0	0	0	16	15	13	19	25	21	25	12	1	1
Escherichia coli	1	0	1	0	12	7	23	18	18	23	25	17	1	0
Escherichia coli	0	0	0	0	22	23	23	19	22	20	29	7	1	1
Escherichia coli	1	0	0	1	17	7	19	23	22	25	27	6	1	1
Escherichia coli	1	0	0	1	25	21	18	20	22	23	25	6	1	1
Escherichia coli	1	0	0	1	20	13	15	23	24	24	27	6	1	1
Escherichia coli	1	0	0	1	26	22	23	24	24	26	29	6	1	1
Escherichia coli	1	0	0	1	23	22	15	22	21	23	21	6	1	1
Escherichia coli	1	0	0	1	29	27	18	23	24	24	27	6	1	1
Escherichia coli	1	0	0	1	27	24	19	22	23	24	27	6	1	1
Escherichia coli	1	0	1	0	7	6	23	15	16	19	25	6	1	1
Escherichia coli	1	0	0	1	20	14	16	24	26	26	29	6	1	1
Escherichia coli	0	0	0	0	27	24	18	30	31	27	32	19	1	0
Escherichia coli	0	0	0	0	25	20	16	31	31	26	29	20	1	0
Escherichia coli	0	0	0	0	24	19	22	31	30	32	35	15	1	1
Escherichia coli	0	0	0	0	25	18	21	28	30	29	34	13	1	1
Escherichia coli	1	0	0	1	24	18	8	25	26	21	23	6	1	1
Escherichia coli	0	0	0	0	26	27	24	32	33	31	35	20	1	0
Escherichia coli	1	0	0	1	28	27	21	21	21	22	25	6	1	1
Escherichia coli	1	0	0	1	26	18	16	19	20	22	24	6	1	1
Escherichia coli	1	0	0	1	28	26	19	22	23	23	26	6	1	1
Escherichia coli	0	0	0	0	20	14	14	29	29	27	30	13	1	1
Escherichia coli	0	0	0	0	24	20	12	27	28	23	22	20	1	0
Escherichia coli	1	0	0	1	28	27	21	22	23	22	27	6	1	1
Escherichia coli	1	0	0	1	27	26	19	24	24	25	27	6	1	1
Escherichia coli	1	0	1	0	6	6	16	19	19	18	21	17	1	1
Escherichia coli	1	0	0	1	25	22	18	20	19	22	24	6	1	1
Escherichia coli	1	0	0	1	29	27	9	18	19	19	21	6	1	1
Escherichia coli	1	0	0	1	24	19	19	26	26	26	26	11	1	1
Escherichia coli	1	0	0	1	25	27	11	21	22	20	22	6	1	1
Escherichia coli	1	0	0	1	23	20	14	22	23	22	25	6	1	1
Escherichia coli	1	0	0	1	24	18	18	25	25	24	27	7	1	1
Escherichia coli	0	0	0	0	18	14	6	9	26	12	22	16	1	1
Escherichia coli	1	0	0	1	28	26	20	23	22	23	25	6	1	1
Escherichia coli	1	0	0	1	24	25	18	22	22	23	25	6	1	1
Escherichia coli	0	0	0	0	25	18	18	32	31	28	30	20	1	0
Escherichia coli	1	0	0	1	27	28	23	25	26	27	30	6	1	1
Escherichia coli	0	0	0	0	23	22	17	26	29	25	28	18	1	0
Escherichia coli	1	0	0	1	23	20	22	23	23	24	25	8	1	1
Escherichia coli	1	0	0	1	24	17	18	22	22	23	25	6	1	1
Escherichia coli	1	0	1	0	6	6	22	19	19	22	25	6	1	1
Escherichia coli	1	0	0	1	25	19	16	25	26	26	28	9	1	1
Escherichia coli	0	0	0	0	13	8	8	19	27	19	24	12	1	1
Escherichia coli	1	0	1	0	7	6	23	20	19	23	24	9	1	1
Escherichia coli	1	0	0	1	26	24	11	21	23	20	22	6	1	1
Escherichia coli	1	0	0	1	25	18	9	22	23	18	21	6	1	1
Escherichia coli	1	0	0	1	26	22	17	25	26	24	27	12	1	1
Escherichia coli	1	0	0	1	27	26	11	22	24	25	28	7	1	1
Escherichia coli	0	0	0	0	17	6	17	23	26	24	28	12	1	1
Escherichia coli	1	0	0	1	24	23	23	24	26	27	29	14	1	1
Escherichia coli	1	0	0	1	19	13	18	25	25	24	26	6	1	1
Escherichia coli	1	0	0	1	28	27	11	18	19	17	20	6	1	1
Escherichia coli	1	0	0	1	22	18	17	23	25	23	26	6	1	1
Escherichia coli	1	0	1	0	10	12	17	22	23	20	22	22	1	1
Klebsiella pneumoniae	0	0	0	0	20	14	19	22	27	24	26	17	1	0
Klebsiella pneumoniae	0	0	0	0	20	15	10	23	26	16	21	13	1	1
Klebsiella pneumoniae	0	0	0	0	19	22	24	30	29	30	31	16	1	0
Klebsiella pneumoniae	0	0	0	0	22	21	21	29	28	27	31	16	1	0
Klebsiella pneumoniae	0	0	0	0	22	17	22	29	29	27	31	13	1	1
Klebsiella pneumoniae	0	0	0	0	23	24	22	28	29	26	27	13	1	1
Klebsiella pneumoniae	0	0	0	0	20	15	7	24	28	17	22	14	1	1
Klebsiella pneumoniae	0	0	0	0	21	24	20	30	31	24	27	13	1	1
Klebsiella pneumoniae	1	0	1	0	7	6	6	9	12	6	7	6	1	1
Klebsiella pneumoniae	1	1	0	0	15	12	6	10	26	8	20	12	1	1
Klebsiella pneumoniae	0	0	0	0	28	24	25	35	34	33	26	20	0	0
Klebsiella pneumoniae	0	0	0	0	20	15	16	29	29	24	28	9	1	1
Klebsiella pneumoniae	0	0	0	0	28	27	30	28	28	31	33	26	0	0
Klebsiella pneumoniae	0	0	0	0	25	24	21	27	30	26	30	12	1	1
Klebsiella pneumoniae	0	0	0	0	20	19	23	30	31	28	32	15	1	1
Klebsiella pneumoniae	0	0	0	0	21	23	27	28	29	30	30	18	0	0
Klebsiella pneumoniae	1	1	0	0	15	7	6	11	24	13	20	8	1	1
Klebsiella pneumoniae	0	0	0	0	23	18	12	28	30	23	27	18	1	0
Klebsiella pneumoniae	0	0	0	0	23	21	20	29	30	29	31	20	1	0
Klebsiella pneumoniae	0	0	0	0	20	17	9	23	25	18	23	15	1	1
Klebsiella pneumoniae	1	0	1	0	6	6	6	6	7	6	6	6	1	1
Klebsiella pneumoniae	1	0	1	0	6	6	22	19	17	22	23	6	1	1
Klebsiella pneumoniae	0	0	0	0	19	18	6	24	27	19	22	16	1	1
Klebsiella pneumoniae	0	0	0	0	20	21	12	27	28	22	26	17	1	0
Klebsiella pneumoniae	0	0	0	0	24	26	23	30	31	27	30	18	1	0
Klebsiella pneumoniae	1	0	0	1	21	19	12	22	23	22	24	6	1	1
Klebsiella pneumoniae	0	0	0	0	25	18	9	26	28	19	25	17	1	1
Klebsiella pneumoniae	0	0	0	0	25	27	22	30	32	28	30	21	1	0
Klebsiella pneumoniae	1	0	1	0	6	6	10	16	19	16	20	13	1	1
Klebsiella pneumoniae	0	0	0	0	19	17	22	28	29	26	29	14	1	1
Klebsiella pneumoniae	0	0	0	0	24	25	22	30	31	26	30	19	1	0
Klebsiella pneumoniae	0	0	0	0	17	21	12	23	26	21	25	15	1	1
Klebsiella pneumoniae	1	0	0	1	20	13	13	20	19	16	21	6	1	1
Klebsiella pneumoniae	0	0	0	0	24	24	22	28	30	25	29	19	1	0
Klebsiella pneumoniae	0	0	0	0	24	22	26	28	28	30	34	19	0	0
Klebsiella pneumoniae	1	0	0	1	27	26	18	19	19	22	25	6	1	1
Klebsiella pneumoniae	1	0	0	1	20	22	9	22	22	22	22	6	1	1
Klebsiella pneumoniae	1	0	0	1	19	13	11	22	22	21	20	6	1	1
Klebsiella pneumoniae	1	0	0	1	24	15	6	14	17	9	13	6	1	1
Klebsiella pneumoniae	1	0	1	0	6	6	13	19	20	17	19	9	1	1
Klebsiella pneumoniae	1	0	0	1	23	19	17	23	24	23	25	6	1	1
Klebsiella pneumoniae	1	0	0	1	25	17	15	19	21	22	25	6	1	1
Klebsiella pneumoniae	1	0	1	0	7	6	23	21	21	23	26	12	1	1
Klebsiella pneumoniae	0	0	0	0	22	19	24	28	28	29	31	22	1	0
Klebsiella pneumoniae	0	0	0	0	20	14	7	24	30	18	23	11	1	1
Klebsiella pneumoniae	1	0	0	1	25	21	19	26	26	25	28	6	1	1
Klebsiella pneumoniae	1	0	1	0	6	6	8	15	16	12	15	6	1	1
Klebsiella pneumoniae	0	0	0	0	21	24	18	29	29	23	26	14	1	1
Klebsiella pneumoniae	0	0	0	0	29	31	22	34	34	27	30	24	1	0
Klebsiella pneumoniae	0	0	0	0	24	21	6	17	23	20	24	21	1	1
Klebsiella pneumoniae	1	0	0	1	23	15	17	23	24	22	29	6	1	1
Klebsiella pneumoniae	1	0	0	1	25	20	16	24	25	23	25	6	1	1
Klebsiella pneumoniae	1	0	1	0	10	6	11	19	20	16	18	8	1	1
Klebsiella pneumoniae	0	0	0	0	21	17	8	24	27	20	25	16	1	1
Klebsiella pneumoniae	0	0	0	0	24	24	23	28	30	26	30	20	1	0
Klebsiella pneumoniae	1	0	0	1	23	15	6	14	16	11	14	6	1	1
Klebsiella pneumoniae	1	0	0	1	23	16	6	16	18	8	13	6	1	1
Klebsiella pneumoniae	0	0	0	0	24	16	6	16	19	7	9	6	1	1
Klebsiella pneumoniae	1	1	0	0	18	11	13	18	29	16	24	13	1	1
Klebsiella pneumoniae	0	0	0	0	25	20	16	29	28	24	26	20	1	0
Klebsiella pneumoniae	0	0	0	0	23	25	14	25	28	21	26	22	1	1
Klebsiella pneumoniae	0	0	0	0	20	25	10	20	26	18	21	13	1	1
Klebsiella pneumoniae	1	0	0	1	22	16	17	23	24	23	25	6	1	1
Klebsiella pneumoniae	1	0	1	0	10	6	13	14	15	17	19	6	1	1
Klebsiella pneumoniae	0	0	0	0	17	9	17	26	27	24	26	6	1	1
Klebsiella pneumoniae	0	0	0	0	25	23	6	16	18	9	13	18	1	1
Klebsiella pneumoniae	1	0	1	0	6	6	8	15	16	14	17	6	1	1
Klebsiella pneumoniae	1	0	0	1	24	25	6	6	12	6	9	6	1	1
Klebsiella pneumoniae	0	0	0	0	17	20	9	24	26	19	23	17	1	1
Klebsiella pneumoniae	1	0	0	1	25	26	10	12	18	23	25	6	1	1
Klebsiella pneumoniae	1	0	1	0	6	6	6	6	6	6	6	12	1	1
Klebsiella pneumoniae	1	0	0	1	21	12	7	11	14	11	12	6	1	1
Klebsiella pneumoniae	0	0	0	0	20	24	19	28	26	24	25	16	1	0
Klebsiella pneumoniae	0	0	0	0	21	18	12	26	28	20	24	16	1	1
Klebsiella pneumoniae	0	0	0	0	20	24	15	23	26	22	24	19	1	0
Klebsiella pneumoniae	0	0	0	0	23	25	16	25	26	23	26	10	1	1
Klebsiella pneumoniae	1	0	1	0	8	6	6	6	8	6	6	6	1	1
Klebsiella pneumoniae	0	0	0	0	17	9	10	26	26	19	22	7	1	1
Klebsiella pneumoniae	0	0	0	0	22	11	20	27	30	29	32	21	1	0
Klebsiella pneumoniae	0	0	0	0	16	20	8	23	25	17	21	15	1	1
Klebsiella pneumoniae	0	0	0	0	20	15	8	26	27	17	22	11	1	1
Klebsiella pneumoniae	1	0	0	1	27	26	20	23	23	25	26	11	1	1
Klebsiella pneumoniae	1	1	0	0	17	11	13	13	25	15	26	13	1	1
Klebsiella pneumoniae	0	0	0	0	18	11	16	24	25	22	24	10	1	1
Klebsiella pneumoniae	1	0	1	0	6	6	21	19	19	21	23	9	1	1
Klebsiella pneumoniae	1	0	1	0	6	6	6	6	7	6	7	6	1	1
Klebsiella pneumoniae	1	0	0	1	20	14	16	23	23	22	23	6	1	1
Klebsiella pneumoniae	0	0	0	0	23	21	17	27	29	26	29	19	1	0
Klebsiella pneumoniae	1	0	0	1	22	24	6	6	9	6	8	6	1	1
Klebsiella pneumoniae	1	0	0	1	18	11	6	15	17	9	11	6	1	1
Klebsiella pneumoniae	1	1	0	0	15	10	6	7	22	7	19	12	1	1
Klebsiella pneumoniae	1	0	1	0	7	6	7	10	11	8	11	14	1	1
Klebsiella pneumoniae	0	0	0	0	23	24	21	25	30	30	31	21	1	0
Klebsiella pneumoniae	1	0	0	1	21	15	17	20	23	21	25	8	1	1
Klebsiella pneumoniae	1	0	0	1	24	23	13	18	20	20	22	7	1	1
Klebsiella pneumoniae	1	0	0	1	21	15	13	20	22	21	23	6	1	1
Klebsiella pneumoniae	1	0	1	0	11	6	9	16	17	14	15	7	1	1
Klebsiella pneumoniae	1	0	1	0	9	6	7	9	13	7	11	6	1	1
Klebsiella pneumoniae	1	0	0	1	17	9	6	16	17	6	8	6	1	1
Klebsiella pneumoniae	1	0	1	0	7	6	9	15	15	13	16	7	1	1
Klebsiella pneumoniae	1	0	0	1	22	15	9	19	21	17	21	6	1	1
Klebsiella pneumoniae	1	0	0	1	20	12	6	6	11	6	9	6	1	1
Klebsiella pneumoniae	1	0	0	1	20	9	9	25	26	20	21	10	1	1
Klebsiella pneumoniae	1	0	1	0	9	6	11	19	20	17	19	13	1	1
Klebsiella pneumoniae	1	0	0	1	22	18	7	15	17	10	14	6	1	1
Klebsiella pneumoniae	1	0	1	0	6	6	10	15	16	13	14	6	1	1
Klebsiella pneumoniae	1	0	1	0	7	6	9	8	9	9	15	6	1	1
Klebsiella pneumoniae	1	0	1	0	7	6	7	10	12	9	11	6	1	1
Klebsiella pneumoniae	1	0	1	0	6	6	6	16	16	6	14	6	1	1
Klebsiella pneumoniae	1	0	1	0	6	6	7	7	6	8	12	6	1	1
Klebsiella pneumoniae	1	0	1	0	10	6	22	18	19	23	24	6	1	1
Klebsiella pneumoniae	1	0	1	0	6	6	8	14	16	11	16	6	1	1
Klebsiella pneumoniae	1	0	1	0	10	6	8	8	9	12	16	6	1	1
Klebsiella pneumoniae	1	0	1	0	10	8	6	9	13	9	12	17	1	1
Other	1	0	0	1	24	24	12	19	21	22	21	6	1	1
Other	1	0	1	0	6	6	20	18	15	22	25	6	1	1
Other	0	0	0	0	18	16	9	23	27	17	23	15	1	1
Other	0	0	0	0	22	26	31	26	27	29	33	21	0	0
Other	0	0	0	0	14	9	10	23	26	22	27	13	1	1
Other	0	0	0	0	16	15	18	25	26	28	30	15	1	1
Other	0	0	0	0	22	26	21	25	26	28	30	6	1	1
Other	0	0	0	0	26	22	20	23	27	26	29	21	1	0
Other	1	0	0	1	24	16	15	17	18	17	21	6	1	1
Other	1	0	0	1	25	24	18	20	21	23	25	6	1	1
Other	1	0	0	1	27	25	16	18	20	19	23	6	1	1
Other	0	0	0	0	18	20	7	11	23	16	22	13	1	1
Other	0	0	0	0	17	16	6	13	22	15	20	9	1	1
Other	1	1	0	0	14	6	12	12	23	14	23	6	1	1
Other	0	0	0	0	21	20	11	17	25	21	26	16	1	1
Other	0	0	0	0	18	18	6	11	21	14	19	15	1	1
Other	1	0	0	1	26	25	19	23	22	25	24	8	1	1
Other	0	0	0	0	18	14	15	24	25	18	20	18	1	1
Other	0	0	0	0	14	10	17	28	30	22	26	15	1	1
Other	1	0	1	0	7	6	13	15	16	17	19	6	1	1
Other	0	0	0	0	24	21	21	29	40	21	22	19	1	1
Other	0	0	0	0	20	20	13	24	25	16	20	18	1	1
Other	0	0	0	0	19	19	6	18	25	14	20	21	1	1
Other	0	0	0	0	19	22	15	25	24	21	24	15	1	1
Other	0	0	0	0	23	24	21	32	30	26	28	18	1	0
Other	1	0	0	1	25	25	9	22	22	22	22	6	1	1
Other	1	0	0	1	23	23	14	21	22	20	24	6	1	1
Other	1	0	1	0	6	6	6	6	6	6	6	8	1	1
Other	1	0	1	0	6	6	18	14	13	15	18	23	1	1
Other	1	0	1	0	6	6	13	17	17	16	17	13	1	1
Other	1	0	0	1	26	26	18	22	20	22	26	6	1	1
Other	1	0	1	0	6	6	23	19	19	23	23	6	1	1
Proteus mirabilis	0	0	0	0	15	21	32	26	27	29	31	29	0	0
Proteus mirabilis	0	0	0	0	29	28	31	26	25	31	32	28	0	0
Proteus mirabilis	0	0	0	0	23	20	24	21	23	24	24	24	1	0
Proteus mirabilis	0	0	0	0	26	22	31	23	25	32	34	26	0	0
Proteus mirabilis	1	0	0	1	31	29	26	22	20	28	31	23	0	0
Proteus mirabilis	1	0	1	0	6	6	20	10	11	16	20	26	1	1
Proteus mirabilis	1	0	0	1	24	27	16	6	6	16	20	6	1	1
Proteus mirabilis	1	0	1	0	19	6	26	7	6	25	29	24	1	0
Proteus mirabilis	0	0	0	0	28	25	28	22	25	30	32	30	0	0
Proteus mirabilis	1	0	1	0	21	16	21	8	8	16	15	27	1	1
Proteus mirabilis	1	0	0	1	32	27	32	20	20	32	36	24	0	0
Proteus mirabilis	1	0	0	1	29	26	26	18	20	26	27	14	1	1
Proteus mirabilis	1	0	0	1	29	27	26	19	20	26	28	27	1	0
Proteus mirabilis	1	0	0	1	30	28	25	15	18	27	28	27	1	0
Proteus mirabilis	1	0	0	1	31	26	28	19	21	29	32	22	0	0
Proteus mirabilis	1	0	0	1	32	29	29	18	18	28	30	23	0	0
Serratia marcescens	0	0	0	0	25	22	18	25	25	28	29	6	1	1
Serratia marcescens	0	0	0	0	22	17	22	27	27	29	32	11	1	1
Serratia marcescens	0	0	0	0	22	23	18	23	24	27	29	13	1	1
Serratia marcescens	0	0	0	0	19	20	6	19	21	17	20	6	1	1
Serratia marcescens	0	0	0	0	21	22	17	28	28	29	30	14	1	1
Serratia marcescens	1	0	0	1	25	22	6	9	12	7	12	6	1	1
Serratia marcescens	0	0	0	0	24	22	14	22	26	23	27	6	1	1
Serratia marcescens	1	0	0	1	23	24	7	12	16	17	21	6	1	1
Serratia marcescens	0	0	0	0	18	19	23	21	22	27	30	6	1	1
Serratia marcescens	0	0	0	0	20	19	13	23	25	22	25	6	1	1
Serratia marcescens	1	0	1	0	17	18	23	27	27	28	32	15	1	1
Serratia marcescens	1	0	1	0	8	14	14	21	23	23	27	13	1	1
Serratia marcescens	1	0	1	0	6	8	22	22	22	23	26	13	1	1
Serratia marcescens	1	0	1	0	16	13	27	24	24	28	31	22	0	0
Serratia marcescens	1	1	0	0	22	12	6	7	18	6	16	11	1	1
Serratia marcescens	1	1	0	0	22	14	12	20	27	12	22	8	1	1
Note
Carba: 0 =carbapenemase absent; 1= present
carba_a/b/d: carbapenemase according to Ambler classification
EUCAST/CA-SFM/CarbaDetector: 0=identified as carbapenemase negative, 1= identified as carbapenemase positive
inhibition zones for all antibiotics in mm

## Sheet: Table 2
species	carba	carba_a	carba_b	carba_d	ceftazidim_avibactam	ceftolozan_tazobactam	ertapenem	imipenem	imipenem_relebactam	meropenem	meropenem_vaborbactam	temocillin	decision tree	random forest basic	random forest expanded	random forest expanded sensitive
Citrobacter freundii	0	0	0	0	22	19	21	25	30	27	34	12	0	0	0	0
Citrobacter freundii	0	0	0	0	27	33	35	32	30	35	36	26	0	0	0	0
Citrobacter freundii	0	0	0	0	18	15	9	19	25	20	25	15	0	0	0	0
Citrobacter freundii	1	0	1	0	9	6	17	21	18	18	22	6	1	1	1	1
Citrobacter freundii	1	0	1	0	6	6	23	20	18	20	23	6	1	1	1	1
Citrobacter freundii	0	0	0	0	18	12	16	28	31	26	32	7	0	0	0	0
Citrobacter freundii	1	0	1	0	6	6	14	18	19	18	23	6	1	1	1	1
Citrobacter freundii	1	0	1	0	6	6	21	18	17	20	23	6	1	1	1	1
Citrobacter freundii	1	0	1	0	6	6	25	18	17	23	25	6	1	1	1	1
Citrobacter freundii	1	0	1	0	6	6	21	16	17	18	23	9	1	1	1	1
Citrobacter freundii	1	0	1	0	6	6	23	16	13	20	23	6	1	1	1	1
Citrobacter freundii	1	0	1	0	6	6	17	15	17	20	23	6	1	1	1	1
Citrobacter freundii	1	0	1	0	6	6	23	20	19	23	26	6	1	1	1	1
Citrobacter freundii	1	0	1	0	6	6	23	16	16	22	25	8	1	1	1	1
Citrobacter freundii	1	0	1	0	6	6	24	19	19	21	24	6	1	1	1	1
Citrobacter freundii	1	0	1	0	6	6	24	17	16	22	23	8	1	1	1	1
Citrobacter freundii	1	0	1	0	6	6	20	15	18	18	20	6	1	1	1	1
Citrobacter freundii	0	0	0	0	21	21	17	22	25	25	31	16	0	0	0	0
Citrobacter freundii	1	0	1	0	6	6	23	18	17	21	26	6	1	1	1	1
Citrobacter freundii	1	0	1	0	6	6	22	20	18	20	24	8	1	1	1	1
Citrobacter freundii	1	0	1	0	6	6	21	19	19	22	25	6	1	1	1	1
Citrobacter freundii	0	0	0	0	16	9	6	8	22	10	20	8	0	1	1	1
Citrobacter freundii	1	0	1	0	10	6	20	18	17	20	23	6	1	1	1	1
Citrobacter freundii	1	0	1	0	6	6	20	19	17	20	21	6	1	1	1	1
Citrobacter freundii	1	0	0	1	24	16	21	22	20	25	28	6	1	1	1	1
Citrobacter freundii	1	0	0	1	26	25	16	20	22	22	24	6	1	1	1	1
Citrobacter freundii	1	0	1	0	18	9	23	22	24	27	30	11	1	0	1	1
Citrobacter freundii	1	0	1	0	17	6	22	18	19	23	27	11	1	1	1	1
Citrobacter freundii	1	0	1	0	6	6	20	19	19	20	23	6	1	1	1	1
Citrobacter freundii	1	0	1	0	6	6	23	20	19	23	25	6	1	1	1	1
Citrobacter freundii	1	0	1	0	6	6	20	19	19	20	21	6	1	1	1	1
Citrobacter freundii	1	0	0	1	25	19	17	20	22	24	26	6	1	1	1	1
Citrobacter freundii	1	0	0	1	24	17	18	23	24	25	27	6	1	1	1	1
Citrobacter freundii	1	0	0	1	25	15	19	22	22	23	26	6	1	1	1	1
Citrobacter freundii	0	0	0	0	24	13	20	25	31	31	37	25	0	0	0	0
Citrobacter freundii	1	0	1	0	7	6	20	18	17	20	22	6	1	1	1	1
Citrobacter freundii	1	0	1	0	6	6	19	16	15	18	21	6	1	1	1	1
Citrobacter freundii	1	0	1	0	6	6	18	17	16	19	21	6	1	1	1	1
Citrobacter freundii	1	0	0	1	20	10	11	20	20	18	20	6	1	1	1	1
Citrobacter freundii	1	0	0	1	24	20	16	20	20	22	24	6	1	1	1	1
Citrobacter freundii	1	0	0	1	22	23	18	20	21	23	24	6	1	1	1	1
Citrobacter freundii	1	0	1	0	6	6	15	20	16	20	22	6	1	1	1	1
Citrobacter freundii	1	0	0	1	22	20	15	22	22	25	22	6	1	1	1	1
Citrobacter freundii	1	0	1	0	6	6	21	18	18	20	22	6	1	1	1	1
Citrobacter freundii	1	0	0	1	22	22	14	20	22	22	20	6	1	1	1	1
Citrobacter freundii	1	0	0	1	21	14	12	18	19	18	20	6	1	1	1	1
Citrobacter freundii	1	0	1	0	6	6	18	16	17	17	19	6	1	1	1	1
Citrobacter freundii	1	0	1	0	6	6	20	18	18	20	22	6	1	1	1	1
Citrobacter freundii	1	1	0	0	25	18	19	17	29	20	32	22	0	0	1	1
Citrobacter freundii	1	0	1	0	6	6	19	17	16	19	22	6	1	1	1	1
Citrobacter freundii	1	0	1	0	6	6	20	18	17	21	22	6	1	1	1	1
Citrobacter freundii	1	0	1	0	6	6	17	18	17	20	22	6	1	1	1	1
Citrobacter freundii	0	0	0	0	17	12	16	22	26	26	29	15	0	0	0	0
Citrobacter freundii	1	0	0	1	24	21	16	21	21	22	25	6	1	1	1	1
Citrobacter freundii	1	0	0	1	25	18	13	20	20	20	22	6	1	1	1	1
Citrobacter freundii	1	0	0	1	21	20	16	19	20	22	21	6	1	1	1	1
Citrobacter freundii	1	0	0	1	24	19	15	17	17	18	21	6	1	1	1	1
Citrobacter freundii	1	0	0	1	22	18	17	21	20	22	25	6	1	1	1	1
Citrobacter freundii	1	0	0	1	19	10	11	18	19	18	21	6	1	1	1	1
Citrobacter freundii	1	0	0	1	24	21	14	19	21	21	24	6	1	1	1	1
Citrobacter freundii	1	0	0	1	23	21	18	20	22	23	26	6	1	1	1	1
Citrobacter freundii	1	0	1	0	6	6	7	9	14	11	16	10	1	1	1	1
Citrobacter freundii	1	0	1	0	14	6	18	17	18	20	23	6	1	1	1	1
Citrobacter freundii	1	0	1	0	6	6	14	19	19	16	20	13	1	1	1	1
Citrobacter freundii	1	0	1	0	6	6	20	21	22	25	29	6	1	1	1	1
Enterobacter cloacae complex	1	0	1	0	6	6	20	18	18	21	23	6	1	1	1	1
Enterobacter cloacae complex	0	0	0	0	26	18	20	24	27	28	30	21	0	0	0	0
Enterobacter cloacae complex	0	0	0	0	21	15	26	26	28	23	30	16	0	0	0	0
Enterobacter cloacae complex	0	0	0	0	20	17	17	24	26	26	29	15	0	0	0	0
Enterobacter cloacae complex	1	0	1	0	6	6	21	18	18	22	25	6	1	1	1	1
Enterobacter cloacae complex	1	0	1	0	6	6	21	15	15	21	23	6	1	1	1	1
Enterobacter cloacae complex	0	0	0	0	19	16	20	25	27	26	30	15	0	0	0	0
Enterobacter cloacae complex	1	0	1	0	6	6	22	16	14	18	23	10	1	1	1	1
Enterobacter cloacae complex	1	0	1	0	6	6	17	12	11	17	20	6	1	1	1	1
Enterobacter cloacae complex	0	0	0	0	18	20	20	23	27	25	28	19	0	0	0	0
Enterobacter cloacae complex	1	0	0	1	19	17	9	18	19	17	20	6	1	1	1	1
Enterobacter cloacae complex	0	0	0	0	16	15	15	20	23	22	26	9	1	1	1	1
Enterobacter cloacae complex	1	0	1	0	6	6	22	15	16	20	23	8	1	1	1	1
Enterobacter cloacae complex	1	0	0	1	27	21	23	22	24	26	28	6	1	1	1	1
Enterobacter cloacae complex	1	0	1	0	7	6	18	21	21	23	23	7	1	1	1	1
Enterobacter cloacae complex	1	0	1	0	6	6	18	19	19	22	24	8	1	1	1	1
Enterobacter cloacae complex	1	0	1	0	11	6	19	17	17	23	25	6	1	1	1	1
Enterobacter cloacae complex	0	0	0	0	19	14	18	28	30	28	32	11	0	0	0	0
Enterobacter cloacae complex	1	0	1	0	6	6	15	16	16	18	20	6	1	1	1	1
Enterobacter cloacae complex	0	0	0	0	6	6	26	22	22	27	29	11	1	1	1	1
Enterobacter cloacae complex	1	0	1	0	6	6	17	15	14	15	18	6	1	1	1	1
Enterobacter cloacae complex	1	0	1	0	6	6	17	16	16	18	20	6	1	1	1	1
Enterobacter cloacae complex	1	0	0	1	22	17	12	22	22	21	21	6	1	1	1	1
Enterobacter cloacae complex	0	0	0	0	22	21	20	24	27	25	29	19	0	0	0	0
Enterobacter cloacae complex	1	0	0	1	24	22	17	23	24	24	27	9	1	1	1	1
Enterobacter cloacae complex	0	0	0	0	10	12	6	6	16	6	12	6	1	1	1	1
Enterobacter cloacae complex	1	0	0	1	20	21	12	23	23	20	22	6	1	1	1	1
Enterobacter cloacae complex	1	0	0	1	25	25	17	20	22	23	25	6	1	1	1	1
Enterobacter cloacae complex	1	0	1	0	25	26	24	26	28	30	31	27	0	0	0	0
Enterobacter cloacae complex	0	0	0	0	17	16	11	22	23	17	22	16	1	0	0	0
Enterobacter cloacae complex	0	0	0	0	20	15	18	25	28	25	26	13	0	0	0	0
Enterobacter cloacae complex	1	0	1	0	6	6	14	16	16	17	19	6	1	1	1	1
Enterobacter cloacae complex	0	0	0	0	21	23	12	26	26	23	23	21	0	0	0	0
Enterobacter cloacae complex	0	0	0	0	24	24	17	26	27	29	33	17	0	0	0	0
Enterobacter cloacae complex	1	0	0	1	23	20	9	17	17	16	19	6	1	1	1	1
Enterobacter cloacae complex	0	0	0	0	19	14	15	22	24	20	26	16	1	0	0	0
Enterobacter cloacae complex	1	0	0	1	22	20	14	21	22	21	24	6	1	1	1	1
Enterobacter cloacae complex	0	0	0	0	21	17	13	24	25	24	25	18	0	0	0	0
Enterobacter cloacae complex	0	0	0	0	19	16	13	21	25	24	26	15	0	0	0	0
Enterobacter cloacae complex	0	0	0	0	20	15	15	23	27	23	26	17	0	0	0	0
Enterobacter cloacae complex	0	0	0	0	20	18	7	17	24	15	20	14	1	0	0	0
Enterobacter cloacae complex	0	0	0	0	17	11	14	23	27	21	25	13	0	0	0	0
Enterobacter cloacae complex	0	0	0	0	23	20	18	26	27	25	28	17	0	0	0	0
Enterobacter cloacae complex	0	0	0	0	18	16	16	23	24	23	26	16	1	0	0	0
Enterobacter cloacae complex	0	0	0	0	17	14	14	25	26	24	26	17	0	0	0	0
Enterobacter cloacae complex	0	0	0	0	21	17	20	28	29	30	31	18	0	0	0	0
Enterobacter cloacae complex	0	0	0	0	22	20	19	26	29	29	30	19	0	0	0	0
Enterobacter cloacae complex	0	0	0	0	15	14	10	24	27	23	27	9	0	0	0	0
Enterobacter cloacae complex	0	0	0	0	17	13	14	23	25	20	24	13	0	0	0	0
Enterobacter cloacae complex	0	0	0	0	22	20	20	24	26	23	27	19	0	0	0	0
Enterobacter cloacae complex	0	0	0	0	19	16	22	24	27	27	30	15	0	0	0	0
Enterobacter cloacae complex	0	0	0	0	28	24	20	26	28	25	29	24	0	0	0	0
Enterobacter cloacae complex	1	0	1	0	6	6	21	17	18	22	23	16	1	1	1	1
Enterobacter cloacae complex	0	0	0	0	17	11	14	23	26	23	28	8	0	0	0	0
Enterobacter cloacae complex	1	1	0	0	21	11	6	6	25	6	24	18	0	0	1	1
Enterobacter cloacae complex	1	1	0	0	22	23	6	6	15	6	15	20	1	1	1	1
Enterobacter cloacae complex	1	1	0	0	25	25	7	6	20	9	30	24	1	1	1	1
Enterobacter cloacae complex	1	1	0	0	22	20	10	6	22	12	25	17	1	1	1	1
Enterobacter cloacae complex	1	1	0	0	23	21	9	6	22	8	25	17	1	1	1	1
Enterobacter cloacae complex	1	1	0	0	25	25	7	6	20	8	24	24	1	1	1	1
Enterobacter cloacae complex	1	1	0	0	24	26	7	6	19	6	23	23	1	1	1	1
Enterobacter cloacae complex	1	0	1	0	18	19	26	22	22	27	29	25	1	0	1	1
Enterobacter cloacae complex	1	1	0	0	23	24	13	10	23	16	28	21	1	1	1	1
Enterobacter cloacae complex	1	0	1	0	6	6	6	8	10	7	11	10	1	1	1	1
Enterobacter cloacae complex	1	0	1	0	12	6	15	22	22	22	23	6	1	1	1	1
Enterobacter cloacae complex	1	0	1	0	9	6	17	17	17	18	20	6	1	1	1	1
Enterobacter cloacae complex	0	0	0	0	20	14	13	23	27	21	25	15	0	0	0	0
Enterobacter cloacae complex	1	0	1	0	21	22	8	19	24	17	25	20	1	0	0	0
Enterobacter cloacae complex	1	0	1	0	6	6	10	18	18	19	21	9	1	1	1	1
Enterobacter cloacae complex	1	0	1	0	8	6	9	17	18	14	17	10	1	1	1	1
Enterobacter cloacae complex	1	0	0	1	25	20	18	22	23	23	26	6	1	1	1	1
Enterobacter cloacae complex	0	0	0	0	14	10	7	17	22	13	19	6	0	1	0	1
Enterobacter cloacae complex	1	0	1	0	6	6	7	15	16	13	15	16	1	1	1	1
Escherichia coli	0	0	0	0	28	26	25	29	29	32	34	22	0	0	0	0
Escherichia coli	0	0	0	0	26	30	29	37	38	36	39	17	0	0	0	0
Escherichia coli	1	0	0	1	27	23	19	23	26	25	29	6	0	1	1	1
Escherichia coli	0	0	0	0	22	27	23	30	31	29	30	13	0	0	0	0
Escherichia coli	0	0	0	0	12	6	6	16	24	14	20	6	1	1	0	0
Escherichia coli	0	0	0	0	24	22	20	29	30	29	33	13	0	0	0	0
Escherichia coli	0	0	0	0	25	22	23	27	31	30	32	17	0	0	0	0
Escherichia coli	1	0	1	0	6	6	20	17	16	21	22	6	1	1	1	1
Escherichia coli	0	0	0	0	20	11	19	29	29	28	29	10	0	0	0	0
Escherichia coli	0	0	0	0	19	15	13	24	25	24	28	14	0	0	0	0
Escherichia coli	1	0	1	0	25	28	19	28	29	27	30	21	0	0	0	0
Escherichia coli	1	0	1	0	6	6	24	20	20	24	27	9	1	1	1	1
Escherichia coli	0	0	0	0	26	30	20	29	30	27	30	21	0	0	0	1
Escherichia coli	1	0	0	1	20	16	17	23	23	23	27	6	1	1	1	1
Escherichia coli	0	0	0	0	22	12	15	27	29	25	28	6	0	0	0	0
Escherichia coli	0	0	0	0	16	15	13	19	25	21	25	12	0	0	0	0
Escherichia coli	1	0	1	0	12	7	23	18	18	23	25	17	1	1	1	1
Escherichia coli	0	0	0	0	22	23	23	19	22	20	29	7	1	1	1	1
Escherichia coli	1	0	0	1	17	7	19	23	22	25	27	6	1	1	1	1
Escherichia coli	1	0	0	1	25	21	18	20	22	23	25	6	1	1	1	1
Escherichia coli	1	0	0	1	20	13	15	23	24	24	27	6	1	1	1	1
Escherichia coli	1	0	0	1	26	22	23	24	24	26	29	6	1	1	1	1
Escherichia coli	1	0	0	1	23	22	15	22	21	23	21	6	1	1	1	1
Escherichia coli	1	0	0	1	29	27	18	23	24	24	27	6	1	1	1	1
Escherichia coli	1	0	0	1	27	24	19	22	23	24	27	6	1	1	1	1
Escherichia coli	1	0	1	0	7	6	23	15	16	19	25	6	1	1	1	1
Escherichia coli	1	0	0	1	20	14	16	24	26	26	29	6	0	1	0	0
Escherichia coli	0	0	0	0	27	24	18	30	31	27	32	19	0	0	0	0
Escherichia coli	0	0	0	0	25	20	16	31	31	26	29	20	0	0	0	0
Escherichia coli	0	0	0	0	24	19	22	31	30	32	35	15	0	0	0	0
Escherichia coli	0	0	0	0	25	18	21	28	30	29	34	13	0	0	0	0
Escherichia coli	1	0	0	1	24	18	8	25	26	21	23	6	0	1	0	1
Escherichia coli	0	0	0	0	26	27	24	32	33	31	35	20	0	0	0	0
Escherichia coli	1	0	0	1	28	27	21	21	21	22	25	6	1	1	1	1
Escherichia coli	1	0	0	1	26	18	16	19	20	22	24	6	1	1	1	1
Escherichia coli	1	0	0	1	28	26	19	22	23	23	26	6	1	1	1	1
Escherichia coli	0	0	0	0	20	14	14	29	29	27	30	13	0	0	0	0
Escherichia coli	0	0	0	0	24	20	12	27	28	23	22	20	0	0	0	0
Escherichia coli	1	0	0	1	28	27	21	22	23	22	27	6	1	1	1	1
Escherichia coli	1	0	0	1	27	26	19	24	24	25	27	6	1	1	1	1
Escherichia coli	1	0	1	0	6	6	16	19	19	18	21	17	1	1	1	1
Escherichia coli	1	0	0	1	25	22	18	20	19	22	24	6	1	1	1	1
Escherichia coli	1	0	0	1	29	27	9	18	19	19	21	6	1	1	1	1
Escherichia coli	1	0	0	1	24	19	19	26	26	26	26	11	0	1	0	1
Escherichia coli	1	0	0	1	25	27	11	21	22	20	22	6	1	1	1	1
Escherichia coli	1	0	0	1	23	20	14	22	23	22	25	6	1	1	1	1
Escherichia coli	1	0	0	1	24	18	18	25	25	24	27	7	0	1	1	1
Escherichia coli	0	0	0	0	18	14	6	9	26	12	22	16	0	1	1	1
Escherichia coli	1	0	0	1	28	26	20	23	22	23	25	6	1	1	1	1
Escherichia coli	1	0	0	1	24	25	18	22	22	23	25	6	1	1	1	1
Escherichia coli	0	0	0	0	25	18	18	32	31	28	30	20	0	0	0	0
Escherichia coli	1	0	0	1	27	28	23	25	26	27	30	6	0	1	1	1
Escherichia coli	0	0	0	0	23	22	17	26	29	25	28	18	0	0	0	0
Escherichia coli	1	0	0	1	23	20	22	23	23	24	25	8	1	1	1	1
Escherichia coli	1	0	0	1	24	17	18	22	22	23	25	6	1	1	1	1
Escherichia coli	1	0	1	0	6	6	22	19	19	22	25	6	1	1	1	1
Escherichia coli	1	0	0	1	25	19	16	25	26	26	28	9	0	1	1	1
Escherichia coli	0	0	0	0	13	8	8	19	27	19	24	12	0	0	0	0
Escherichia coli	1	0	1	0	7	6	23	20	19	23	24	9	1	1	1	1
Escherichia coli	1	0	0	1	26	24	11	21	23	20	22	6	1	1	1	1
Escherichia coli	1	0	0	1	25	18	9	22	23	18	21	6	1	1	1	1
Escherichia coli	1	0	0	1	26	22	17	25	26	24	27	12	0	0	1	1
Escherichia coli	1	0	0	1	27	26	11	22	24	25	28	7	1	1	1	1
Escherichia coli	0	0	0	0	17	6	17	23	26	24	28	12	0	0	0	0
Escherichia coli	1	0	0	1	24	23	23	24	26	27	29	14	0	0	0	0
Escherichia coli	1	0	0	1	19	13	18	25	25	24	26	6	0	1	1	1
Escherichia coli	1	0	0	1	28	27	11	18	19	17	20	6	1	1	1	1
Escherichia coli	1	0	0	1	22	18	17	23	25	23	26	6	0	1	1	1
Escherichia coli	1	0	1	0	10	12	17	22	23	20	22	22	1	1	1	1
Klebsiella pneumoniae	0	0	0	0	20	14	19	22	27	24	26	17	0	0	0	0
Klebsiella pneumoniae	0	0	0	0	20	15	10	23	26	16	21	13	0	0	0	0
Klebsiella pneumoniae	0	0	0	0	19	22	24	30	29	30	31	16	0	0	0	0
Klebsiella pneumoniae	0	0	0	0	22	21	21	29	28	27	31	16	0	0	0	0
Klebsiella pneumoniae	0	0	0	0	22	17	22	29	29	27	31	13	0	0	0	0
Klebsiella pneumoniae	0	0	0	0	23	24	22	28	29	26	27	13	0	0	0	0
Klebsiella pneumoniae	0	0	0	0	20	15	7	24	28	17	22	14	0	0	0	0
Klebsiella pneumoniae	0	0	0	0	21	24	20	30	31	24	27	13	0	0	0	0
Klebsiella pneumoniae	1	0	1	0	7	6	6	9	12	6	7	6	1	1	1	1
Klebsiella pneumoniae	1	1	0	0	15	12	6	10	26	8	20	12	0	1	1	1
Klebsiella pneumoniae	0	0	0	0	28	24	25	35	34	33	26	20	0	0	0	0
Klebsiella pneumoniae	0	0	0	0	20	15	16	29	29	24	28	9	0	0	0	0
Klebsiella pneumoniae	0	0	0	0	28	27	30	28	28	31	33	26	0	0	0	0
Klebsiella pneumoniae	0	0	0	0	25	24	21	27	30	26	30	12	0	0	0	0
Klebsiella pneumoniae	0	0	0	0	20	19	23	30	31	28	32	15	0	0	0	0
Klebsiella pneumoniae	0	0	0	0	21	23	27	28	29	30	30	18	0	0	0	0
Klebsiella pneumoniae	1	1	0	0	15	7	6	11	24	13	20	8	1	1	0	1
Klebsiella pneumoniae	0	0	0	0	23	18	12	28	30	23	27	18	0	0	0	0
Klebsiella pneumoniae	0	0	0	0	23	21	20	29	30	29	31	20	0	0	0	0
Klebsiella pneumoniae	0	0	0	0	20	17	9	23	25	18	23	15	0	0	0	0
Klebsiella pneumoniae	1	0	1	0	6	6	6	6	7	6	6	6	1	1	1	1
Klebsiella pneumoniae	1	0	1	0	6	6	22	19	17	22	23	6	1	1	1	1
Klebsiella pneumoniae	0	0	0	0	19	18	6	24	27	19	22	16	0	0	0	0
Klebsiella pneumoniae	0	0	0	0	20	21	12	27	28	22	26	17	0	0	0	0
Klebsiella pneumoniae	0	0	0	0	24	26	23	30	31	27	30	18	0	0	0	0
Klebsiella pneumoniae	1	0	0	1	21	19	12	22	23	22	24	6	1	1	1	1
Klebsiella pneumoniae	0	0	0	0	25	18	9	26	28	19	25	17	0	0	0	0
Klebsiella pneumoniae	0	0	0	0	25	27	22	30	32	28	30	21	0	0	0	0
Klebsiella pneumoniae	1	0	1	0	6	6	10	16	19	16	20	13	1	1	1	1
Klebsiella pneumoniae	0	0	0	0	19	17	22	28	29	26	29	14	0	0	0	0
Klebsiella pneumoniae	0	0	0	0	24	25	22	30	31	26	30	19	0	0	0	0
Klebsiella pneumoniae	0	0	0	0	17	21	12	23	26	21	25	15	0	0	0	0
Klebsiella pneumoniae	1	0	0	1	20	13	13	20	19	16	21	6	1	1	1	1
Klebsiella pneumoniae	0	0	0	0	24	24	22	28	30	25	29	19	0	0	0	0
Klebsiella pneumoniae	0	0	0	0	24	22	26	28	28	30	34	19	0	0	0	0
Klebsiella pneumoniae	1	0	0	1	27	26	18	19	19	22	25	6	1	1	1	1
Klebsiella pneumoniae	1	0	0	1	20	22	9	22	22	22	22	6	1	1	1	1
Klebsiella pneumoniae	1	0	0	1	19	13	11	22	22	21	20	6	1	1	1	1
Klebsiella pneumoniae	1	0	0	1	24	15	6	14	17	9	13	6	1	1	1	1
Klebsiella pneumoniae	1	0	1	0	6	6	13	19	20	17	19	9	1	1	1	1
Klebsiella pneumoniae	1	0	0	1	23	19	17	23	24	23	25	6	1	1	1	1
Klebsiella pneumoniae	1	0	0	1	25	17	15	19	21	22	25	6	1	1	1	1
Klebsiella pneumoniae	1	0	1	0	7	6	23	21	21	23	26	12	1	1	1	1
Klebsiella pneumoniae	0	0	0	0	22	19	24	28	28	29	31	22	0	0	0	0
Klebsiella pneumoniae	0	0	0	0	20	14	7	24	30	18	23	11	0	0	0	0
Klebsiella pneumoniae	1	0	0	1	25	21	19	26	26	25	28	6	0	0	1	1
Klebsiella pneumoniae	1	0	1	0	6	6	8	15	16	12	15	6	1	1	1	1
Klebsiella pneumoniae	0	0	0	0	21	24	18	29	29	23	26	14	0	0	0	0
Klebsiella pneumoniae	0	0	0	0	29	31	22	34	34	27	30	24	0	0	0	0
Klebsiella pneumoniae	0	0	0	0	24	21	6	17	23	20	24	21	1	1	1	1
Klebsiella pneumoniae	1	0	0	1	23	15	17	23	24	22	29	6	1	1	1	1
Klebsiella pneumoniae	1	0	0	1	25	20	16	24	25	23	25	6	0	0	1	1
Klebsiella pneumoniae	1	0	1	0	10	6	11	19	20	16	18	8	1	1	1	1
Klebsiella pneumoniae	0	0	0	0	21	17	8	24	27	20	25	16	0	0	0	0
Klebsiella pneumoniae	0	0	0	0	24	24	23	28	30	26	30	20	0	0	0	0
Klebsiella pneumoniae	1	0	0	1	23	15	6	14	16	11	14	6	1	1	1	1
Klebsiella pneumoniae	1	0	0	1	23	16	6	16	18	8	13	6	1	1	1	1
Klebsiella pneumoniae	0	0	0	0	24	16	6	16	19	7	9	6	1	1	1	1
Klebsiella pneumoniae	1	1	0	0	18	11	13	18	29	16	24	13	0	0	0	0
Klebsiella pneumoniae	0	0	0	0	25	20	16	29	28	24	26	20	0	0	0	0
Klebsiella pneumoniae	0	0	0	0	23	25	14	25	28	21	26	22	0	0	0	0
Klebsiella pneumoniae	0	0	0	0	20	25	10	20	26	18	21	13	0	0	0	0
Klebsiella pneumoniae	1	0	0	1	22	16	17	23	24	23	25	6	1	1	1	1
Klebsiella pneumoniae	1	0	1	0	10	6	13	14	15	17	19	6	1	1	1	1
Klebsiella pneumoniae	0	0	0	0	17	9	17	26	27	24	26	6	0	0	0	0
Klebsiella pneumoniae	0	0	0	0	25	23	6	16	18	9	13	18	1	1	1	1
Klebsiella pneumoniae	1	0	1	0	6	6	8	15	16	14	17	6	1	1	1	1
Klebsiella pneumoniae	1	0	0	1	24	25	6	6	12	6	9	6	1	1	1	1
Klebsiella pneumoniae	0	0	0	0	17	20	9	24	26	19	23	17	0	0	0	0
Klebsiella pneumoniae	1	0	0	1	25	26	10	12	18	23	25	6	1	1	1	1
Klebsiella pneumoniae	1	0	1	0	6	6	6	6	6	6	6	12	1	1	1	1
Klebsiella pneumoniae	1	0	0	1	21	12	7	11	14	11	12	6	1	1	1	1
Klebsiella pneumoniae	0	0	0	0	20	24	19	28	26	24	25	16	0	0	0	0
Klebsiella pneumoniae	0	0	0	0	21	18	12	26	28	20	24	16	0	0	0	0
Klebsiella pneumoniae	0	0	0	0	20	24	15	23	26	22	24	19	0	0	0	0
Klebsiella pneumoniae	0	0	0	0	23	25	16	25	26	23	26	10	0	1	1	1
Klebsiella pneumoniae	1	0	1	0	8	6	6	6	8	6	6	6	1	1	1	1
Klebsiella pneumoniae	0	0	0	0	17	9	10	26	26	19	22	7	0	1	0	0
Klebsiella pneumoniae	0	0	0	0	22	11	20	27	30	29	32	21	0	0	0	0
Klebsiella pneumoniae	0	0	0	0	16	20	8	23	25	17	21	15	0	0	0	0
Klebsiella pneumoniae	0	0	0	0	20	15	8	26	27	17	22	11	0	0	0	0
Klebsiella pneumoniae	1	0	0	1	27	26	20	23	23	25	26	11	1	1	1	1
Klebsiella pneumoniae	1	1	0	0	17	11	13	13	25	15	26	13	0	0	1	1
Klebsiella pneumoniae	0	0	0	0	18	11	16	24	25	22	24	10	0	1	0	0
Klebsiella pneumoniae	1	0	1	0	6	6	21	19	19	21	23	9	1	1	1	1
Klebsiella pneumoniae	1	0	1	0	6	6	6	6	7	6	7	6	1	1	1	1
Klebsiella pneumoniae	1	0	0	1	20	14	16	23	23	22	23	6	1	1	1	1
Klebsiella pneumoniae	0	0	0	0	23	21	17	27	29	26	29	19	0	0	0	0
Klebsiella pneumoniae	1	0	0	1	22	24	6	6	9	6	8	6	1	1	1	1
Klebsiella pneumoniae	1	0	0	1	18	11	6	15	17	9	11	6	1	1	1	1
Klebsiella pneumoniae	1	1	0	0	15	10	6	7	22	7	19	12	1	1	1	1
Klebsiella pneumoniae	1	0	1	0	7	6	7	10	11	8	11	14	1	1	1	1
Klebsiella pneumoniae	0	0	0	0	23	24	21	25	30	30	31	21	0	0	0	0
Klebsiella pneumoniae	1	0	0	1	21	15	17	20	23	21	25	8	1	1	1	1
Klebsiella pneumoniae	1	0	0	1	24	23	13	18	20	20	22	7	1	1	1	1
Klebsiella pneumoniae	1	0	0	1	21	15	13	20	22	21	23	6	1	1	1	1
Klebsiella pneumoniae	1	0	1	0	11	6	9	16	17	14	15	7	1	1	1	1
Klebsiella pneumoniae	1	0	1	0	9	6	7	9	13	7	11	6	1	1	1	1
Klebsiella pneumoniae	1	0	0	1	17	9	6	16	17	6	8	6	1	1	1	1
Klebsiella pneumoniae	1	0	1	0	7	6	9	15	15	13	16	7	1	1	1	1
Klebsiella pneumoniae	1	0	0	1	22	15	9	19	21	17	21	6	1	1	1	1
Klebsiella pneumoniae	1	0	0	1	20	12	6	6	11	6	9	6	1	1	1	1
Klebsiella pneumoniae	1	0	0	1	20	9	9	25	26	20	21	10	0	0	0	0
Klebsiella pneumoniae	1	0	1	0	9	6	11	19	20	17	19	13	1	1	1	1
Klebsiella pneumoniae	1	0	0	1	22	18	7	15	17	10	14	6	1	1	1	1
Klebsiella pneumoniae	1	0	1	0	6	6	10	15	16	13	14	6	1	1	1	1
Klebsiella pneumoniae	1	0	1	0	7	6	9	8	9	9	15	6	1	1	1	1
Klebsiella pneumoniae	1	0	1	0	7	6	7	10	12	9	11	6	1	1	1	1
Klebsiella pneumoniae	1	0	1	0	6	6	6	16	16	6	14	6	1	1	1	1
Klebsiella pneumoniae	1	0	1	0	6	6	7	7	6	8	12	6	1	1	1	1
Klebsiella pneumoniae	1	0	1	0	10	6	22	18	19	23	24	6	1	1	1	1
Klebsiella pneumoniae	1	0	1	0	6	6	8	14	16	11	16	6	1	1	1	1
Klebsiella pneumoniae	1	0	1	0	10	6	8	8	9	12	16	6	1	1	1	1
Klebsiella pneumoniae	1	0	1	0	10	8	6	9	13	9	12	17	1	1	1	1
Other	1	0	0	1	24	24	12	19	21	22	21	6	0	1	1	1
Other	1	0	1	0	6	6	20	18	15	22	25	6	1	1	1	1
Other	0	0	0	0	18	16	9	23	27	17	23	15	0	0	0	0
Other	0	0	0	0	22	26	31	26	27	29	33	21	0	0	0	0
Other	0	0	0	0	14	9	10	23	26	22	27	13	0	0	0	0
Other	0	0	0	0	16	15	18	25	26	28	30	15	0	0	0	0
Other	0	0	0	0	22	26	21	25	26	28	30	6	0	0	1	1
Other	0	0	0	0	26	22	20	23	27	26	29	21	0	0	0	0
Other	1	0	0	1	24	16	15	17	18	17	21	6	1	1	1	1
Other	1	0	0	1	25	24	18	20	21	23	25	6	1	1	1	1
Other	1	0	0	1	27	25	16	18	20	19	23	6	1	1	1	1
Other	0	0	0	0	18	20	7	11	23	16	22	13	1	0	0	0
Other	0	0	0	0	17	16	6	13	22	15	20	9	1	0	0	0
Other	1	1	0	0	14	6	12	12	23	14	23	6	0	1	1	1
Other	0	0	0	0	21	20	11	17	25	21	26	16	0	0	0	0
Other	0	0	0	0	18	18	6	11	21	14	19	15	1	0	0	0
Other	1	0	0	1	26	25	19	23	22	25	24	8	1	1	1	1
Other	0	0	0	0	18	14	15	24	25	18	20	18	0	0	0	0
Other	0	0	0	0	14	10	17	28	30	22	26	15	0	0	0	0
Other	1	0	1	0	7	6	13	15	16	17	19	6	1	1	1	1
Other	0	0	0	0	24	21	21	29	40	21	22	19	0	0	0	0
Other	0	0	0	0	20	20	13	24	25	16	20	18	0	0	0	0
Other	0	0	0	0	19	19	6	18	25	14	20	21	0	0	0	0
Other	0	0	0	0	19	22	15	25	24	21	24	15	1	0	0	0
Other	0	0	0	0	23	24	21	32	30	26	28	18	0	0	0	0
Other	1	0	0	1	25	25	9	22	22	22	22	6	1	1	1	1
Other	1	0	0	1	23	23	14	21	22	20	24	6	1	1	1	1
Other	1	0	1	0	6	6	6	6	6	6	6	8	1	1	1	1
Other	1	0	1	0	6	6	18	14	13	15	18	23	1	1	1	1
Other	1	0	1	0	6	6	13	17	17	16	17	13	1	1	1	1
Other	1	0	0	1	26	26	18	22	20	22	26	6	1	1	1	1
Other	1	0	1	0	6	6	23	19	19	23	23	6	1	1	1	1
Proteus mirabilis	0	0	0	0	15	21	32	26	27	29	31	29	0	0	0	1
Proteus mirabilis	0	0	0	0	29	28	31	26	25	31	32	28	0	0	0	0
Proteus mirabilis	0	0	0	0	23	20	24	21	23	24	24	24	1	1	1	1
Proteus mirabilis	0	0	0	0	26	22	31	23	25	32	34	26	0	0	0	0
Proteus mirabilis	1	0	0	1	31	29	26	22	20	28	31	23	1	1	1	1
Proteus mirabilis	1	0	1	0	6	6	20	10	11	16	20	26	1	1	1	1
Proteus mirabilis	1	0	0	1	24	27	16	6	6	16	20	6	1	1	1	1
Proteus mirabilis	1	0	1	0	19	6	26	7	6	25	29	24	1	1	1	1
Proteus mirabilis	0	0	0	0	28	25	28	22	25	30	32	30	0	0	0	1
Proteus mirabilis	1	0	1	0	21	16	21	8	8	16	15	27	1	1	1	1
Proteus mirabilis	1	0	0	1	32	27	32	20	20	32	36	24	1	1	1	1
Proteus mirabilis	1	0	0	1	29	26	26	18	20	26	27	14	1	1	1	1
Proteus mirabilis	1	0	0	1	29	27	26	19	20	26	28	27	1	1	1	1
Proteus mirabilis	1	0	0	1	30	28	25	15	18	27	28	27	1	1	1	1
Proteus mirabilis	1	0	0	1	31	26	28	19	21	29	32	22	1	1	1	1
Proteus mirabilis	1	0	0	1	32	29	29	18	18	28	30	23	1	1	1	1
Serratia marcescens	0	0	0	0	25	22	18	25	25	28	29	6	0	1	1	1
Serratia marcescens	0	0	0	0	22	17	22	27	27	29	32	11	0	0	0	0
Serratia marcescens	0	0	0	0	22	23	18	23	24	27	29	13	1	1	1	1
Serratia marcescens	0	0	0	0	19	20	6	19	21	17	20	6	1	1	1	1
Serratia marcescens	0	0	0	0	21	22	17	28	28	29	30	14	0	0	0	0
Serratia marcescens	1	0	0	1	25	22	6	9	12	7	12	6	1	1	1	1
Serratia marcescens	0	0	0	0	24	22	14	22	26	23	27	6	0	0	1	1
Serratia marcescens	1	0	0	1	23	24	7	12	16	17	21	6	1	1	1	1
Serratia marcescens	0	0	0	0	18	19	23	21	22	27	30	6	1	1	1	1
Serratia marcescens	0	0	0	0	20	19	13	23	25	22	25	6	0	1	1	1
Serratia marcescens	1	0	1	0	17	18	23	27	27	28	32	15	0	0	0	0
Serratia marcescens	1	0	1	0	8	14	14	21	23	23	27	13	1	1	1	1
Serratia marcescens	1	0	1	0	6	8	22	22	22	23	26	13	1	1	1	1
Serratia marcescens	1	0	1	0	16	13	27	24	24	28	31	22	1	0	1	1
Serratia marcescens	1	1	0	0	22	12	6	7	18	6	16	11	1	1	1	1
Serratia marcescens	1	1	0	0	22	14	12	20	27	12	22	8	0	0	1	1
Note
Carba: 0 =carbapenemase absent; 1= present
carba_a/b/d: carbapenemase according to Ambler classification
EUCAST/CA-SFM/CarbaDetector: 0=identified as carbapenemase negative, 1= identified as carbapenemase positive
inhibition zones for all antibiotics in mm
