# Supplementary material for: CarbaDetector: a machine learning model for detecting carbapenemase-producing Enterobacterales from disk diffusion tests
Source: Nat Commun. 2025 Nov 14;16:10023. doi: 10.1038/s41467-025-66183-z (PMC12618456; doi:10.1038/s41467-025-66183-z)
Supplement: Supplementary file 5 — Supplementary Data 2 [file 41467_2025_66183_MOESM5_ESM.xlsx]

## Sheet: Table 3
CarbaDetector: A Machine Learning Model for Detecting Carbapenemase-Producing Enterobacterales from Disk Diffusion Tests
Linea Katharina Muhsal, Cansu Cimen, Janko Sattler, Lisa Theis, Oliver Nolte, Laurent Dortet, Rémy A. Bonnin, Adrian Egli and Axel Hamprecht
External dataset A
species	imipenem	meropenem	ceftazidim_avibactam	temocillin	ertapenem	carba	imipenem_relebactam	meropenem_vaborbactam	ceftolozan_tazobactam	EUCAST	CA-SFM	CarbaDetector
Klebsiella pneumoniae	24	26	26	25	25	0	27	24	24	1	0	0
Klebsiella aerogenes	23	20	23	22	19	0	27	19	22	1	1	0
Klebsiella pneumoniae	27	25	28	26	24	0	28	24	20	1	0	0
Klebsiella pneumoniae	28	26	27	25	30	0	28	24	26	1	0	0
Morganella morganii	21	27	34	27	34	0	22	25	30	1	0	1
Klebsiella pneumoniae	30	18	25	24	16	0	28	16	27	1	1	0
Klebsiella pneumoniae	21	12	22	15	12	0	26	12	16	1	1	1
Escherichia coli	28	26	23	10	22	0	32	25	21	1	1	0
Klebsiella pneumoniae	31	28	23	20	33	0	30	25	26	0	0	0
Klebsiella pneumoniae	26	25	26	24	30	0	25	23	26	1	0	0
Klebsiella pneumoniae	26	26	26	22	31	0	25	24	24	1	0	0
Klebsiella pneumoniae	27	25	25	26	24	0	30	25	18	1	0	0
Klebsiella pneumoniae	26	23	26	20	24	0	17	22	24	1	0	1
Klebsiella pneumoniae	27	16	24	14	15	0	27	16	20	1	1	0
Klebsiella pneumoniae	30	26	25	18	28	0	30	23	28	1	0	0
Klebsiella pneumoniae	24	20	22	16	16	0	28	22	18	1	1	0
Klebsiella pneumoniae	26	12	25	10	14	0	25	9	14	1	1	1
Citrobacter freundii	20	19	14	9	16	0	25	16	6	1	1	1
Klebsiella pneumoniae	29	18	25	20	19	0	21	18	24	1	1	1
Citrobacter freundii	21	21	21	14	22	0	26	22	16	1	1	0
Klebsiella pneumoniae	29	23	26	22	27	0	25	23	24	1	0	0
Klebsiella pneumoniae	30	28	30	25	30	0	30	27	28	0	0	0
Klebsiella pneumoniae	25	23	23	25	21	0	28	23	18	1	0	0
Klebsiella pneumoniae	30	26	27	26	31	0	28	24	27	1	0	0
Morganella morganii	28	25	27	20	27	0	26	25	21	1	0	0
Morganella morganii	21	24	30	26	30	0	19	22	29	1	0	1
Escherichia coli	29	22	22	17	22	0	28	22	20	1	0	0
Klebsiella pneumoniae	27	15	22	17	13	0	28	16	17	1	1	0
Klebsiella pneumoniae	30	21	26	21	23	0	26	18	28	1	1	0
Enterobacter cloacae complex	26	22	26	26	19	0	28	21	22	1	0	0
Klebsiella pneumoniae	28	24	18	20	22	0	30	24	14	1	0	0
Klebsiella pneumoniae	22	22	22	17	22	0	23	21	20	1	0	1
Klebsiella pneumoniae	28	30	24	24	23	0	28	32	22	1	0	0
Klebsiella pneumoniae	23	21	21	23	22	0	26	22	16	1	1	0
Escherichia coli	31	19	28	20	18	0	28	32	30	1	1	1
Klebsiella pneumoniae	26	32	26	26	24	0	20	24	20	1	0	1
Klebsiella pneumoniae	32	34	19	16	24	0	34	40	8	1	0	0
Klebsiella pneumoniae	27	21	22	15	16	0	28	23	20	1	1	0
Escherichia coli	28	15	26	19	14	0	28	18	22	1	1	0
Escherichia coli	27	23	20	9	20	0	26	22	17	1	1	1
Klebsiella pneumoniae	32	32	20	19	28	0	30	36	20	0	0	0
Klebsiella pneumoniae	30	36	29	23	36	0	30	36	28	0	0	0
Klebsiella pneumoniae	42	38	30	8	21	0	40	36	13	1	1	0
Klebsiella pneumoniae	31	32	20	18	29	0	32	36	20	0	0	0
Klebsiella pneumoniae	28	30	24	15	30	0	28	32	20	0	1	0
Klebsiella pneumoniae	16	28	26	15	26	0	24	30	26	0	1	1
Klebsiella pneumoniae	27	30	26	22	34	0	26	34	26	0	0	0
Klebsiella pneumoniae	30	32	23	18	32	0	30	32	24	0	0	0
Klebsiella pneumoniae	29	32	24	19	33	0	28	33	30	0	0	0
Klebsiella pneumoniae	29	25	30	34	34	0	28	32	32	1	0	0
Citrobacter freundii	28	34	30	21	28	0	32	38	20	0	0	0
Citrobacter freundii	27	34	28	24	32	0	29	36	27	0	0	0
Citrobacter freundii	25	30	25	22	29	0	30	34	24	0	0	0
Escherichia coli	28	30	26	24	30	0	26	32	26	0	0	0
Escherichia coli	32	32	28	21	34	0	30	36	28	0	0	0
Klebsiella pneumoniae	29	32	23	19	31	0	30	34	25	0	0	0
Escherichia coli	32	36	28	22	32	0	32	36	28	0	0	0
Escherichia coli	28	32	23	16	30	0	30	36	22	0	0	0
Escherichia coli	30	32	26	14	30	0	30	34	25	0	1	0
Escherichia coli	30	34	24	18	28	0	32	36	25	0	0	0
Escherichia coli	31	34	28	19	30	0	30	36	22	0	0	0
Klebsiella pneumoniae	31	34	25	25	32	0	30	36	28	0	0	0
Klebsiella pneumoniae	33	36	25	20	29	0	34	38	25	0	0	0
Escherichia coli	28	32	26	17	24	0	30	34	27	1	0	0
Escherichia coli	31	33	28	20	38	0	32	36	28	0	0	0
Klebsiella pneumoniae	30	34	30	21	35	0	30	34	29	0	0	0
Morganella morganii	24	32	32	25	38	0	23	34	32	0	0	1
Klebsiella pneumoniae	35	36	32	27	31	0	34	38	28	0	0	0
Escherichia coli	28	32	32	17	40	0	30	32	32	0	0	1
Escherichia coli	29	32	30	24	32	0	30	34	28	0	0	0
Escherichia coli	30	34	32	25	34	0	32	36	30	0	0	0
Escherichia coli	29	32	26	17	30	0	30	34	24	0	0	0
Proteus mirabilis	26	32	30	27	32	0	26	32	27	0	0	0
Escherichia coli	30	32	24	19	27	0	30	36	22	0	0	0
Klebsiella pneumoniae	27	28	23	13	29	0	26	28	23	0	1	0
Escherichia coli	32	32	27	22	28	0	32	36	26	0	0	0
Escherichia coli	27	34	24	17	30	0	30	36	26	0	0	0
Escherichia coli	21	22	24	6	12	0	22	24	16	1	1	1
Klebsiella pneumoniae	29	30	26	20	28	0	30	34	21	0	0	0
Klebsiella pneumoniae	24	24	20	15	14	0	30	22	16	1	1	0
Klebsiella pneumoniae	26	28	32	24	36	0	27	32	30	0	0	0
Proteus mirabilis	27	30	30	28	40	0	26	34	32	0	0	0
Klebsiella pneumoniae	30	36	32	24	36	0	32	36	30	0	0	0
Klebsiella pneumoniae	34	32	26	20	29	0	32	34	20	0	0	0
Klebsiella pneumoniae	15	16	24	19	20	0	25	28	20	1	1	1
Klebsiella pneumoniae	20	24	28	23	18	0	24	26	31	1	0	1
Escherichia coli	27	28	26	17	22	0	26	30	21	1	0	0
Klebsiella oxytoca	27	28	26	20	29	0	26	30	23	0	0	0
Escherichia coli	27	25	24	12	18	0	28	28	9	1	1	0
Klebsiella pneumoniae	29	32	32	25	36	0	26	34	30	0	0	0
Escherichia coli	31	34	32	25	36	0	30	34	30	0	0	0
Klebsiella pneumoniae	28	23	26	17	19	0	30	24	24	1	0	0
Klebsiella pneumoniae	30	28	28	19	23	0	32	30	28	1	0	0
Escherichia coli	28	22	29	18	12	0	30	26	23	1	0	0
Escherichia coli	24	30	23	12	21	0	30	32	16	1	1	0
Escherichia coli	32	34	30	20	33	0	32	34	26	0	0	0
Proteus mirabilis	21	28	12	26	33	0	23	17	12	0	0	1
Klebsiella pneumoniae	29	32	26	20	30	0	29	33	23	0	0	0
Escherichia coli	32	32	26	17	32	0	32	34	26	0	0	0
Escherichia coli	28	32	32	23	40	0	28	34	32	0	0	0
Escherichia coli	31	32	25	13	30	0	32	36	22	0	1	0
Escherichia coli	28	22	28	13	13	0	30	28	19	1	1	1
Escherichia coli	34	32	26	15	16	0	34	34	22	1	1	0
Klebsiella pneumoniae	27	30	27	23	24	0	29	32	18	1	0	0
Escherichia coli	30	28	24	21	19	0	31	34	21	1	0	0
Escherichia coli	26	22	28	17	15	0	30	26	21	1	0	0
Klebsiella pneumoniae	29	30	21	11	24	0	30	31	23	1	1	0
Klebsiella pneumoniae	28	30	25	20	29	0	28	332	21	0	0	0
Klebsiella pneumoniae	27	30	28	22	30	0	26	32	25	0	0	0
Klebsiella pneumoniae	30	30	30	26	32	0	30	32	22	0	0	0
Escherichia coli	30	26	30	20	17	0	34	30	21	1	0	0
Escherichia coli	25	22	22	16	16	0	27	24	28	1	0	0
Klebsiella aerogenes	27	30	23	16	23	0	28	32	24	1	0	0
Klebsiella aerogenes	26	30	22	18	23	0	28	32	21	1	0	0
Klebsiella oxytoca	28	28	28	24	32	0	28	32	26	0	0	0
Escherichia coli	28	28	30	8	22	0	27	30	24	1	1	1
Enterobacter cloacae complex	26	28	24	20	23	0	28	32	25	1	0	0
Enterobacter cloacae complex	24	28	24	19	21	0	28	32	22	1	0	0
Enterobacter cloacae complex	26	28	30	24	25	0	26	32	24	0	0	0
Klebsiella pneumoniae	33	30	22	15	27	0	30	34	18	0	1	0
Enterobacter cloacae complex	25	28	22	18	22	0	28	30	23	1	0	0
Enterobacter cloacae complex	26	28	23	16	22	0	28	32	18	1	0	0
Enterobacter cloacae complex	24	28	22	16	24	0	28	31	22	1	0	0
Enterobacter cloacae complex	27	27	27	22	21	0	29	33	22	1	0	0
Klebsiella pneumoniae	29	30	19	10	23	0	30	33	13	1	1	0
Escherichia coli	26	31	23	23	25	0	32	32	23	0	0	0
Escherichia coli	28	36	24	19	26	0	32	36	22	0	0	0
Escherichia coli	27	26	28	15	26	0	26	30	25	1	1	1
Klebsiella pneumoniae	32	28	26	17	21	0	32	30	21	1	0	0
Klebsiella pneumoniae	30	24	26	17	17	0	30	28	21	1	0	0
Klebsiella pneumoniae	28	30	25	17	24	0	28	17	19	1	0	0
Klebsiella pneumoniae	29	24	23	15	16	0	28	12	17	1	1	0
Klebsiella pneumoniae	25	28	25	23	25	0	27	22	26	0	0	0
Escherichia coli	25	25	26	12	20	0	25	8	20	1	1	1
Klebsiella pneumoniae	31	25	22	16	15	0	32	8	24	1	0	0
Klebsiella pneumoniae	22	13	15	11	7	0	23	6	9	1	1	1
Klebsiella pneumoniae	21	13	14	12	9	0	22	6	9	1	1	1
Morganella morganii	23	30	26	17	30	0	22	19	16	0	0	1
Klebsiella pneumoniae	34	28	26	17	23	0	34	12	27	1	0	0
Escherichia coli	28	28	19	6	24	0	30	20	17	1	1	1
Klebsiella pneumoniae	24	17	19	13	10	0	25	6	18	1	1	0
Klebsiella pneumoniae	26	28	26	24	26	0	28	21	23	0	0	0
Klebsiella pneumoniae	30	30	23	16	24	0	29	21	20	1	0	0
Enterobacter cloacae complex	26	28	26	22	20	0	28	16	20	1	0	0
Escherichia coli	30	26	22	11	17	0	32	14	16	1	1	0
Enterobacter cloacae complex	26	30	26	20	22	0	28	18	20	1	0	0
Enterobacter cloacae complex	27	30	26	22	22	0	29	18	24	1	0	0
Escherichia coli	28	28	22	12	28	0	30	21	24	0	1	0
Klebsiella pneumoniae	32	34	22	16	30	0	34	21	23	0	0	0
Klebsiella pneumoniae	30	34	30	27	35	0	32	23	28	0	0	0
Klebsiella pneumoniae	30	26	26	21	19	0	32	14	18	1	0	0
Klebsiella pneumoniae	34	30	23	17	28	0	34	22	24	0	0	0
Klebsiella pneumoniae	30	26	26	20	22	0	30	13	28	1	0	0
Klebsiella pneumoniae	26	28	25	22	24	0	26	19	19	1	0	0
Escherichia coli	29	32	26	16	27	0	30	18	24	0	0	0
Morganella morganii	21	28	26	15	25	0	22	15	19	0	1	1
Morganella morganii	22	28	29	18	25	0	19	15	20	0	0	1
Klebsiella pneumoniae	32	34	28	20	35	0	33	25	29	0	0	0
Enterobacter cloacae complex	27	28	25	20	22	0	28	16	19	1	0	0
Enterobacter cloacae complex	27	30	20	18	23	0	30	20	17	1	0	0
Enterobacter cloacae complex	27	30	23	19	20	0	30	18	20	1	0	0
Escherichia coli	28	30	26	18	22	0	30	19	23	1	0	0
Enterobacter cloacae complex	25	29	22	17	23	0	228	18	18	1	0	0
Klebsiella pneumoniae	31	30	23	14	26	0	30	20	18	0	1	0
Klebsiella pneumoniae	29	30	26	24	24	0	30	21	22	1	0	0
Enterobacter cloacae complex	29	31	27	23	22	0	30	16	22	1	0	0
Enterobacter cloacae complex	27	29	20	9	20	0	28	14	13	1	1	0
Enterobacter cloacae complex	28	30	24	19	24	0	30	19	20	1	0	0
Enterobacter cloacae complex	27	30	19	11	20	0	30	14	10	1	1	0
Enterobacter cloacae complex	26	28	24	18	21	0	28	17	20	1	0	0
Enterobacter cloacae complex	28	32	25	18	23	0	30	21	20	1	0	0
Klebsiella pneumoniae	31	26	24	18	22	0	30	12	26	1	0	0
Enterobacter cloacae complex	27	28	21	14	21	0	28	15	18	1	1	0
Enterobacter cloacae complex	23	26	25	23	24	0	26	16	24	1	0	0
Enterobacter cloacae complex	28	26	24	17	23	0	28	18	17	1	0	0
Klebsiella pneumoniae	26	30	26	24	28	0	28	32	24	0	0	0
Enterobacter cloacae complex	26	30	20	17	22	0	29	32	14	1	0	0
Klebsiella pneumoniae	31	23	23	10	14	0	30	28	11	1	1	0
Enterobacter cloacae complex	25	29	26	21	21	0	28	30	24	1	0	0
Enterobacter cloacae complex	26	28	24	20	21	0	27	31	22	1	0	0
Enterobacter cloacae complex	25	28	26	20	22	0	27	30	24	1	0	0
Klebsiella pneumoniae	26	28	23	24	26	0	28	30	16	0	0	0
Klebsiella pneumoniae	29	30	21	24	25	0	28	34	16	0	0	0
Enterobacter cloacae complex	28	30	22	18	24	0	32	34	18	1	0	0
Enterobacter cloacae complex	27	28	21	18	21	0	28	30	23	1	0	0
Enterobacter cloacae complex	28	24	22	18	17	0	28	32	18	1	0	0
Enterobacter cloacae complex	21	26	18	15	15	0	28	30	15	1	1	0
Enterobacter cloacae complex	25	27	27	20	20	0	28	29	24	1	0	0
Enterobacter cloacae complex	27	28	22	17	16	0	28	31	16	1	0	0
Klebsiella pneumoniae	28	28	22	11	13	0	30	25	14	1	1	0
Enterobacter cloacae complex Komplex	28	32	26	22	24	0	30	34	22	1	0	0
Klebsiella pneumoniae	30	30	21	20	24	0	29	32	24	1	0	0
Klebsiella pneumoniae	28	31	27	24	24	0	32	32	18	1	0	0
Klebsiella pneumoniae	28	32	28	24	34	0	29	34	30	0	0	0
Enterobacter cloacae complex	26	29	23	20	16	0	27	30	20	1	0	0
Klebsiella pneumoniae	29	31	21	15	25	0	32	32	14	0	1	0
Enterobacter cloacae complex	23	25	27	15	15	0	26	28	18	1	1	0
Klebsiella pneumoniae	28	24	24	18	14	0	29	26	18	1	0	0
Klebsiella pneumoniae	29	26	22	16	19	0	26	29	24	1	0	0
Klebsiella pneumoniae	27	26	24	17	19	0	30	30	14	1	0	0
Enterobacter cloacae complex	24	26	22	20	18	0	26	29	20	1	0	0
Escherichia coli	29	32	18	6	25	0	30	34	11	0	1	0
Escherichia coli	12	8	6	9	6	1	17	8	6	1	1	1
Enterobacter cloacae complex	18	18	6	8	16	1	18	20	6	1	1	1
Escherichia coli	16	12	6	7	6	1	16	15	6	1	1	1
Klebsiella pneumoniae	30	34	27	23	32	1	32	36	28	0	0	0
Escherichia coli	24	26	28	6	22	1	24	28	21	1	1	1
Klebsiella pneumoniae	29	24	30	25	34	1	30	36	29	1	0	0
Klebsiella oxytoca	22	25	29	8	21	1	22	27	26	1	1	1
Klebsiella pneumoniae	17	19	6	10	14	1	27	28	6	1	1	1
Enterobacter cloacae complex	20	23	24	6	14	1	22	22	15	1	1	1
Escherichia coli	19	20	28	24	21	1	29	30	25	1	1	1
Klebsiella pneumoniae	9	6	19	11	6	1	25	17	13	1	1	1
Klebsiella pneumoniae	13	7	22	6	6	1	15	7	12	1	1	1
Klebsiella pneumoniae	6	6	19	10	6	1	25	15	14	1	1	1
Klebsiella pneumoniae	11	11	6	6	9	1	12	14	6	1	1	1
Klebsiella aerogenes	18	21	25	6	17	1	20	24	24	1	1	1
Morganella morganii	19	27	34	10	27	1	19	30	24	1	1	1
Klebsiella pneumoniae	20	21	22	6	16	1	18	23	13	1	1	1
Enterobacter cloacae complex	20	22	24	6	14	1	21	24	15	1	1	1
Enterobacter cloacae complex	15	17	24	6	12	1	17	20	13	1	1	1
Escherichia coli	23	25	28	6	18	1	24	26	28	1	1	1
Enterobacter cloacae complex	13	12	6	9	8	1	14	14	6	1	1	1
Klebsiella pneumoniae	6	6	27	6	6	1	6	6	14	1	1	1
Klebsiella pneumoniae	18	20	21	19	18	1	26	28	15	1	1	1
Enterobacter cloacae complex	19	23	25	6	17	1	21	26	13	1	1	1
Citrobacter freundii	15	14	25	17	14	1	23	25	20	1	1	1
Klebsiella pneumoniae	10	10	20	6	6	1	14	13	9	1	1	1
Klebsiella pneumoniae	18	18	21	15	14	1	24	22	16	1	1	1
Enterobacter cloacae complex	13	12	6	6	6	1	14	14	6	1	1	1
Escherichia coli	22	25	30	6	22	1	23	27	28	1	1	1
Klebsiella pneumoniae	17	18	6	18	13	1	17	16	6	1	1	1
Escherichia coli	15	14	6	6	6	1	14	17	6	1	1	1
Escherichia coli	22	26	22	7	20	1	24	28	18	1	1	1
Klebsiella pneumoniae	9	6	9	6	6	1	10	10	6	1	1	1
Escherichia coli	13	8	6	6	6	1	14	8	6	1	1	1
Klebsiella pneumoniae	9	6	14	11	6	1	26	18	18	1	1	1
Klebsiella pneumoniae	9	6	19	11	6	1	25	18	9	1	1	1
Klebsiella pneumoniae	12	6	17	11	6	1	25	20	8	1	1	1
Klebsiella pneumoniae	6	6	16	11	6	1	24	17	14	1	1	1
Escherichia coli	19	7	7	6	10	1	16	12	6	1	1	1
Klebsiella pneumoniae	15	9	6	6	8	1	17	10	6	1	1	1
Escherichia coli	23	25	18	6	17	1	24	27	11	1	1	1
Escherichia coli	19	14	7	6	10	1	20	16	6	1	1	1
Escherichia coli	26	28	28	13	22	1	26	31	23	1	1	1
Klebsiella pneumoniae	7	6	18	13	6	1	27	19	15	1	1	1
Escherichia coli	20	19	6	17	14	1	16	21	6	1	1	1
Enterobacter cloacae complex	12	13	6	13	8	1	16	16	6	1	1	1
Klebsiella pneumoniae	25	25	23	6	18	1	24	28	12	1	1	1
Klebsiella pneumoniae	11	9	6	8	12	1	14	16	6	1	1	1
Escherichia coli	23	26	28	9	27	1	23	27	29	1	1	1
Klebsiella pneumoniae	17	10	23	6	6	1	18	12	9	1	1	1
Klebsiella aerogenes	23	25	27	14	22	1	25	27	21	1	1	1
Escherichia coli	25	28	28	16	26	1	26	30	24	0	0	1
Klebsiella pneumoniae	23	22	6	19	17	1	23	24	6	1	1	1
Escherichia coli	23	25	20	6	18	1	24	28	10	1	1	1
Klebsiella pneumoniae	13	7	20	11	6	1	26	19	14	1	1	1
Citrobacter freundii	14	12	20	12	11	1	24	25	13	1	1	1
Escherichia coli	25	27	25	11	18	1	26	29	21	1	1	1
Escherichia coli	16	14	6	6	8	1	17	17	6	1	1	1
Klebsiella pneumoniae	13	11	6	8	12	1	13	15	6	1	1	1
Escherichia coli	21	19	12	6	9	1	22	15	6	1	1	1
Klebsiella pneumoniae	15	14	6	10	12	1	16	17	6	1	1	1
Providencia stuartii	19	22	6	30	27	1	17	27	6	1	1	1
Klebsiella pneumoniae	6	6	22	14	6	1	26	19	15	1	1	1
Escherichia coli	19	20	26	6	14	1	18	22	25	1	1	1
Escherichia coli	12	8	6	6	8	1	12	12	6	1	1	1
Klebsiella pneumoniae	17	13	6	10	9	1	18	17	6	1	1	1
Proteus mirabilis	27	32	34	28	34	1	26	36	30	0	0	0
Klebsiella pneumoniae	22	24	25	8	20	1	23	26	19	1	1	1
Klebsiella pneumoniae	7	6	21	12	6	1	25	18	15	1	1	1
Klebsiella pneumoniae	6	6	20	11	6	1	23	17	15	1	1	1
Citrobacter freundii	14	10	23	15	10	1	24	25	16	1	1	1
Escherichia coli	26	27	26	13	20	1	27	29	21	1	1	1
Klebsiella pneumoniae	23	24	27	10	20	1	22	25	26	1	1	1
Escherichia coli	25	26	27	6	22	1	26	30	28	1	1	1
Klebsiella pneumoniae	6	6	6	6	6	1	8	8	6	1	1	1
Escherichia coli	26	28	29	6	25	1	27	28	30	0	1	1
Klebsiella pneumoniae	7	6	17	6	6	1	23	15	9	1	1	1
Klebsiella pneumoniae	23	16	23	6	17	1	23	25	13	1	1	1
Klebsiella pneumoniae	10	6	6	6	6	1	12	8	6	1	1	1
Escherichia coli	12	7	7	6	6	1	13	16	6	1	1	1
Note
Carba: 0 =carbapenemase absent; 1= present
EUCAST/CA-SFM/CarbaDetector: 0=identified as carbapenemase negative, 1= identified as carbapenemase positive
inhibition zones for all antibiotics in mm
