# Supplementary material for: CarbaDetector: a machine learning model for detecting carbapenemase-producing Enterobacterales from disk diffusion tests
Source: Nat Commun. 2025 Nov 14;16:10023. doi: 10.1038/s41467-025-66183-z (PMC12618456; doi:10.1038/s41467-025-66183-z)
Supplement: Supplementary file 6 — Supplementary Data 3 [file 41467_2025_66183_MOESM6_ESM.xlsx]

## Sheet: Table 3
CarbaDetector: A Machine Learning Model for Detecting Carbapenemase-Producing Enterobacterales from Disk Diffusion Tests
Linea Katharina Muhsal, Cansu Cimen, Janko Sattler, Lisa Theis, Oliver Nolte, Laurent Dortet, Rémy A. Bonnin, Adrian Egli and Axel Hamprecht
External dataset B
species	imipenem	meropenem	ceftazidim_avibactam	temocillin	ertapenem	carba	EUCAST	CA-SFM	CarbaDetector
Klebsiella pneumoniae	16	37	31	29	32	0	0	0	1
Proteus vulgaris	32	34	30	28	37	0	0	0	0
Klebsiella pneumoniae	25	6	6	6	6	0	1	1	1
Klebsiella pneumoniae	23	12	18	12	6	0	1	1	0
Klebsiella pneumoniae	29	12	22	6	6	0	1	1	1
Salmonella sp	40	41	28	23	39	0	0	0	0
Klebsiella pneumoniae	38	39	29	20	31	0	0	0	0
Escherichia coli	38	36	27	13	34	0	0	1	0
Escherichia coli	35	34	24	6	31	0	0	1	0
Escherichia coli	36	28	32	22	25	0	0	0	0
Klebsiella pneumoniae	21	14	13	10	6	0	1	1	0
Klebsiella pneumoniae	33	32	25	6	15	0	1	1	0
Klebsiella pneumoniae	29	17	27	17	17	0	1	1	0
Klebsiella pneumoniae	34	32	23	12	28	0	0	1	0
Klebsiella pneumoniae	24	6	17	6	6	0	1	1	1
Escherichia coli	35	35	32	23	36	0	0	0	0
Escherichia coli	34	28	32	19	18	0	1	0	0
Klebsiella pneumoniae	35	34	25	14	27	0	0	1	0
Klebsiella pneumoniae	33	26	22	12	13	0	1	1	0
Klebsiella pneumoniae	35	29	25	10	17	0	1	1	0
Klebsiella pneumoniae	29	15	21	11	10	0	1	1	0
Citrobacter freundii	37	37	27	17	34	0	0	0	0
Escherichia coli	31	15	29	17	12	0	1	1	0
Escherichia coli	33	34	27	6	32	0	0	1	0
Klebsiella pneumoniae	29	17	21	12	17	0	1	1	0
Escherichia coli	37	39	27	6	28	0	0	1	0
Klebsiella pneumoniae	17	14	15	14	6	0	1	1	0
Klebsiella pneumoniae	36	32	27	13	30	0	0	1	0
Escherichia coli	33	11	26	12	6	0	1	1	0
Klebsiella pneumoniae	36	33	25	15	27	0	0	1	0
Enterobacter cloacae complex	34	33	22	14	26	0	0	1	0
Enterobacter cloacae complex	29	25	25	14	18	0	1	1	0
Enterobacter cloacae complex	30	30	21	6	22	0	1	1	0
Enterobacter hormaechei	35	35	21	13	20	0	1	1	0
Enterobacter cloacae complex	27	23	23	14	18	0	1	1	0
Enterobacter cloacae complex	31	30	24	18	18	0	1	0	0
Enterobacter cloacae complex	36	33	23	7	24	0	1	1	0
Enterobacter cloacae complex	35	32	25	14	18	0	1	1	0
Enterobacter cloacae complex	38	36	28	23	30	0	0	0	0
Enterobacter cloacae complex	28	28	24	14	24	0	1	1	0
Enterobacter cloacae complex	37	35	22	6	26	0	0	1	0
Enterobacter cloacae complex	33	33	26	13	24	0	1	1	0
Enterobacter cloacae complex	36	33	31	25	27	0	0	0	0
Citrobacter freundii	27	28	19	11	22	0	1	1	0
Klebsiella pneumoniae	30	29	27	6	18	0	1	1	0
Enterobacter hormaechei	31	26	24	14	19	0	1	1	0
Enterobacter cloacae complex	27	30	20	13	23	0	1	1	0
Enterobacter hormaechei	26	27	20	6	18	0	1	1	0
Enterobacter hormaechei	30	28	23	13	19	0	1	1	0
Klebsiella pneumoniae	17	13	26	19	6	0	1	1	1
Citrobacter freundii	27	25	26	15	19	0	1	1	0
Enterobacter cloacae complex	8	40	20	6	8	0	1	1	1
Enterobacter cloacae complex	26	24	19	14	20	0	1	1	0
Citrobacter freundii	29	32	26	19	28	0	0	0	0
Enterobacter cloacae complex	30	29	25	12	21	0	1	1	0
Klebsiella pneumoniae	29	29	29	25	31	0	0	0	0
Enterobacter cloacae complex	29	27	25	13	18	0	1	1	0
Escherichia coli	31	31	33	15	12	1	1	1	1
Klebsiella pneumoniae	11	7	6	6	6	1	1	1	1
Escherichia coli	28	23	32	6	18	1	1	1	1
Escherichia coli	29	32	36	6	23	1	1	1	1
Escherichia coli	29	28	31	15	22	1	1	1	1
Escherichia coli	31	33	40	7	24	1	1	1	1
Enterobacter cloacae complex	9	6	6	11	12	1	1	1	1
Enterobacter cloacae complex	19	13	6	19	12	1	1	1	1
Klebsiella pneumoniae	24	16	6	6	13	1	1	1	1
Klebsiella pneumoniae	6	6	6	6	6	1	1	1	1
Escherichia coli	23	6	6	6	6	1	1	1	1
Escherichia coli	17	12	6	6	6	1	1	1	1
Escherichia coli	21	11	6	6	6	1	1	1	1
Escherichia coli	22	6	6	6	12	1	1	1	1
Klebsiella pneumoniae	22	6	25	6	6	1	1	1	1
Klebsiella oxytoca	22	21	23	6	17	1	1	1	1
Klebsiella pneumoniae	23	19	17	6	6	1	1	1	0
Enterobacter cloacae complex	29	26	27	6	17	1	1	1	1
Klebsiella pneumoniae	26	24	31	6	21	1	1	1	1
Klebsiella pneumoniae	29	25	27	6	18	1	1	1	1
Citrobacter freundii	24	25	32	6	6	1	1	1	1
Enterobacter cloacae complex	29	22	24	6	15	1	1	1	1
Klebsiella pneumoniae	26	25	28	6	23	1	1	1	1
Citrobacter freundii	24	23	24	6	14	1	1	1	1
Enterobacter cloacae complex	20	19	6	6	15	1	1	1	1
Klebsiella pneumoniae	32	34	37	6	29	1	0	1	1
Escherichia coli	34	32	37	17	28	1	0	0	1
Escherichia coli	17	14	6	10	14	1	1	1	1
Klebsiella pneumoniae	6	6	6	6	6	1	1	1	1
Klebsiella pneumoniae	19	6	6	6	6	1	1	1	1
Escherichia coli	27	26	23	6	19	1	1	1	1
Citrobacter freundii	27	25	29	6	20	1	1	1	1
Kluyvera ascorbata	28	31	35	6	24	1	1	1	1
Enterobacter cloacae complex	23	19	26	6	13	1	1	1	1
Citrobacter freundii	21	19	21	6	14	1	1	1	1
Citrobacter freundii	30	24	25	6	19	1	1	1	1
Citrobacter freundii	30	23	28	6	18	1	1	1	1
Escherichia coli	28	32	36	6	12	1	1	1	1
Escherichia coli	30	32	36	6	13	1	1	1	1
Escherichia coli	33	32	35	10	27	1	0	1	1
Escherichia coli	31	30	33	10	25	1	0	1	1
Citrobacter freundii	28	27	28	6	26	1	1	1	1
Escherichia coli	30	30	34	6	24	1	1	1	1
Escherichia coli	28	26	35	6	29	1	1	1	1
Klebsiella pneumoniae	33	25	22	11	20	1	1	1	0
Klebsiella pneumoniae	28	19	6	14	15	1	1	1	0
Citrobacter freundii	12	6	6	6	6	1	1	1	1
Klebsiella pneumoniae	23	13	6	6	6	1	1	1	1
Klebsiella pneumoniae	22	11	13	6	6	1	1	1	0
Klebsiella pneumoniae	12	6	6	6	6	1	1	1	1
Escherichia coli	20	13	6	6	12	1	1	1	1
Escherichia coli	22	11	6	6	6	1	1	1	1
Escherichia coli	7	14	6	6	6	1	1	1	1
Enterobacter cloacae complex	21	13	6	13	6	1	1	1	1
Citrobacter freundii	25	24	30	6	22	1	1	1	1
Escherichia coli	31	27	34	12	6	1	1	1	1
Escherichia coli	22	20	29	6	18	1	1	1	1
Klebsiella oxytoca	26	21	16	6	6	1	1	1	0
Escherichia coli	28	29	34	6	24	1	1	1	1
Klebsiella pneumoniae	32	31	37	6	29	1	0	1	1
Escherichia coli	29	30	33	6	26	1	0	1	1
Enterobacter cloacae complex	21	12	6	14	6	1	1	1	1
Escherichia coli	22	12	6	6	6	1	1	1	1
Enterobacter cloacae complex	22	22	27	6	20	1	1	1	1
Enterobacter cloacae complex	25	23	6	6	22	1	1	1	1
Enterobacter cloacae complex	19	20	9	6	17	1	1	1	1
Escherichia coli	26	27	33	6	25	1	1	1	1
Citrobacter freundii	22	18	6	16	17	1	1	1	1
Klebsiella pneumoniae	18	6	25	6	6	1	1	1	1
Klebsiella pneumoniae	24	26	32	6	21	1	1	1	1
Escherichia coli	22	20	6	16	19	1	1	1	1
Escherichia coli	21	25	6	17	19	1	1	1	1
Escherichia coli	23	19	6	6	16	1	1	1	1
Escherichia coli	19	10	6	6	13	1	1	1	1
Escherichia coli	24	12	6	6	6	1	1	1	1
Escherichia coli	26	19	10	6	12	1	1	1	0
Citrobacter freundii	27	26	28	6	22	1	1	1	1
Klebsiella oxytoca	30	22	30	6	17	1	1	1	1
Enterobacter cloacae complex	25	19	27	6	14	1	1	1	1
Klebsiella pneumoniae	25	22	27	6	20	1	1	1	1
Klebsiella pneumoniae	19	6	20	6	6	1	1	1	1
Citrobacter freundii	20	18	22	6	15	1	1	1	1
Citrobacter freundii	27	26	26	6	19	1	1	1	1
Enterobacter cloacae complex	20	21	6	6	19	1	1	1	1
Enterobacter cloacae complex	17	16	13	6	17	1	1	1	1
Escherichia coli	33	34	33	6	30	1	0	1	1
Escherichia coli	30	28	30	9	21	1	1	1	1
Escherichia coli	32	31	33	15	29	1	0	1	1
Escherichia coli	36	36	30	18	29	1	0	0	0
Escherichia coli	25	27	31	6	25	1	1	1	1
Citrobacter freundii	20	19	6	6	18	1	1	1	1
Klebsiella pneumoniae	17	12	6	6	11	1	1	1	1
Escherichia coli	12	6	6	6	6	1	1	1	1
Citrobacter koseri	27	26	26	6	21	1	1	1	1
Klebsiella oxytoca	25	24	29	6	23	1	1	1	1
Citrobacter freundii	25	16	21	6	6	1	1	1	1
Citrobacter freundii	21	21	20	6	20	1	1	1	1
Enterobacter hormaechei	26	25	31	6	23	1	1	1	1
Citrobacter freundii	26	21	27	6	16	1	1	1	1
Enterobacter cloacae complex	32	28	6	19	28	1	0	1	1
Klebsiella pneumoniae	6	28	30	6	23	1	1	1	1
Escherichia coli	28	30	35	6	26	1	0	1	1
Escherichia coli	31	30	36	6	26	1	0	1	1
Klebsiella pneumoniae	26	16	21	14	17	1	1	1	0
Escherichia coli	19	16	6	6	15	1	1	1	1
Citrobacter freundii	27	24	23	6	18	1	1	1	1
Klebsiella pneumoniae	23	11	24	6	6	1	1	1	1
Klebsiella pneumoniae	27	21	26	6	13	1	1	1	1
Citrobacter farmeri	22	26	31	6	23	1	1	1	1
Escherichia coli	25	26	31	6	21	1	1	1	1
Citrobacter freundii	25	22	28	6	15	1	1	1	1
Enterobacter kobei	6	19	24	6	13	1	1	1	1
Citrobacter koseri	31	30	29	6	24	1	1	1	1
Klebsiella pneumoniae	29	28	35	6	24	1	1	1	1
Citrobacter freundii	25	19	24	6	13	1	1	1	1
Enterobacter cloacae complex	27	23	32	6	18	1	1	1	1
Enterobacter cloacae complex	27	29	6	6	24	1	1	1	1
Escherichia coli	32	28	32	11	25	1	0	1	1
Escherichia coli	28	26	29	14	25	1	1	1	1
Klebsiella pneumoniae	30	31	35	6	26	1	0	1	1
Escherichia coli	31	36	33	6	31	1	0	1	1
Enterobacter cloacae complex	29	29	32	6	26	1	0	1	1
Klebsiella pneumoniae	36	34	27	6	22	1	1	1	0
Klebsiella pneumoniae	27	31	36	6	21	1	1	1	1
Enterobacter cloacae complex	30	31	8	20	34	1	0	1	1
Klebsiella pneumoniae	18	10	6	6	6	1	1	1	1
Escherichia coli	15	6	6	6	6	1	1	1	1
Escherichia coli	17	6	6	6	6	1	1	1	1
Klebsiella pneumoniae	6	21	6	23	19	1	1	1	1
Escherichia coli	25	19	6	20	21	1	1	1	1
Klebsiella pneumoniae	15	6	6	6	6	1	1	1	1
Enterobacter cloacae complex	6	23	29	6	19	1	1	1	1
Escherichia coli	23	26	33	6	24	1	1	1	1
Enterobacter cloacae complex	21	17	26	6	16	1	1	1	1
Klebsiella pneumoniae	29	34	34	6	23	1	1	1	1
Klebsiella pneumoniae	29	25	21	6	18	1	1	1	0
Enterobacter cloacae complex	27	25	28	6	20	1	1	1	1
Escherichia coli	28	29	34	6	23	1	1	1	1
Citrobacter freundii	25	26	32	6	23	1	1	1	1
Klebsiella pneumoniae	30	29	29	6	25	1	0	1	1
Klebsiella pneumoniae	19	19	21	20	16	1	1	1	1
Klebsiella pneumoniae	6	6	6	6	6	1	1	1	1
Citrobacter freundii	21	19	6	6	15	1	1	1	1
Klebsiella pneumoniae	21	6	17	6	6	1	1	1	1
Citrobacter freundii	34	26	29	6	21	1	1	1	1
Escherichia coli	29	30	12	6	25	1	0	1	1
Enterobacter cloacae complex	29	28	7	22	26	1	0	1	1
Klebsiella pneumoniae	8	6	7	9	6	1	1	1	1
Enterobacter kobei	17	11	6	6	10	1	1	1	1
Escherichia coli	19	6	6	6	6	1	1	1	1
Escherichia coli	6	6	6	6	6	1	1	1	1
Klebsiella pneumoniae	13	6	6	6	6	1	1	1	1
Enterobacter aerogenes	24	19	13	6	6	1	1	1	0
Enterobacter cloacae complex	22	15	6	13	11	1	1	1	1
Escherichia coli	29	25	34	6	20	1	1	1	1
Escherichia coli	33	26	31	6	6	1	1	1	1
Enterobacter hormaechei	23	21	17	6	19	1	1	1	1
Klebsiella pneumoniae	25	20	6	15	14	1	1	1	1
Escherichia coli	32	32	32	15	26	1	0	1	1
Escherichia coli	34	34	36	15	27	1	0	1	1
Escherichia coli	33	33	37	14	29	1	0	1	1
Escherichia coli	31	34	35	15	23	1	1	1	1
Escherichia coli	28	29	35	6	26	1	0	1	1
Klebsiella pneumoniae	26	20	21	14	18	1	1	1	0
Klebsiella pneumoniae	16	6	20	11	6	1	1	1	1
Klebsiella oxytoca	27	21	6	14	19	1	1	1	1
Klebsiella pneumoniae	25	16	6	6	13	1	1	1	1
Escherichia coli	16	6	6	6	6	1	1	1	1
Escherichia coli	22	20	6	15	18	1	1	1	1
Citrobacter freundii	19	15	19	6	14	1	1	1	1
Escherichia coli	24	21	30	6	17	1	1	1	1
Enterobacter cloacae complex	27	20	26	6	15	1	1	1	1
Klebsiella oxytoca	6	22	32	6	19	1	1	1	1
Klebsiella pneumoniae	28	28	34	6	23	1	1	1	1
Citrobacter freundii	23	15	28	6	6	1	1	1	1
Klebsiella pneumoniae	21	6	28	6	6	1	1	1	1
Citrobacter freundii	29	28	30	6	6	1	1	1	1
Enterobacter cloacae complex	28	23	29	6	18	1	1	1	1
Enterobacter cloacae complex	26	19	25	6	6	1	1	1	1
Enterobacter hormaechei	26	22	26	6	11	1	1	1	1
Citrobacter freundii	30	29	30	6	21	1	1	1	1
Enterobacter hormaechei	19	17	11	6	15	1	1	1	1
Enterobacter cloacae complex	25	25	6	12	25	1	1	1	1
Escherichia coli	23	26	6	6	25	1	1	1	1
Klebsiella pneumoniae	14	6	8	6	7	1	1	1	1
Citrobacter freundii	23	16	6	6	12	1	1	1	1
Klebsiella pneumoniae	27	17	6	13	15	1	1	1	1
Escherichia coli	6	6	6	6	6	1	1	1	1
Klebsiella pneumoniae	31	29	28	6	19	1	1	1	0
Klebsiella oxytoca	28	25	29	6	20	1	1	1	1
Klebsiella pneumoniae	20	22	33	6	16	1	1	1	1
Enterobacter cloacae complex	24	23	26	6	16	1	1	1	1
Escherichia coli	25	28	32	6	22	1	1	1	1
Klebsiella pneumoniae	31	33	36	6	27	1	0	1	1
Escherichia coli	34	35	32	16	28	1	0	0	0
Escherichia coli	29	30	32	6	26	1	0	1	1
Citrobacter amalonaticus	27	28	34	6	26	1	0	1	1
Escherichia coli	31	31	33	6	25	1	0	1	1
Klebsiella pneumoniae	21	18	6	11	13	1	1	1	1
Klebsiella pneumoniae	12	6	8	6	6	1	1	1	1
Klebsiella pneumoniae	22	12	6	6	11	1	1	1	1
Enterobacter cloacae complex	27	19	26	6	14	1	1	1	1
Escherichia coli	26	28	23	6	6	1	1	1	0
Citrobacter freundii	27	28	32	6	24	1	1	1	1
Klebsiella pneumoniae	17	6	28	6	6	1	1	1	1
Escherichia coli	33	29	32	15	24	1	1	1	1
Klebsiella pneumoniae	29	29	32	6	19	1	1	1	1
Klebsiella pneumoniae	25	26	7	19	28	1	1	1	1
Klebsiella pneumoniae	6	19	6	23	16	1	1	1	1
Klebsiella pneumoniae	27	18	6	11	14	1	1	1	0
Klebsiella pneumoniae	20	13	6	6	6	1	1	1	1
Escherichia coli	19	17	6	6	15	1	1	1	1
Escherichia coli	29	21	6	6	22	1	1	1	1
Klebsiella pneumoniae	30	25	32	6	12	1	1	1	1
Escherichia coli	32	30	29	6	19	1	1	1	1
Klebsiella pneumoniae	28	28	32	6	24	1	1	1	1
Klebsiella pneumoniae	27	21	30	6	20	1	1	1	1
Enterobacter cloacae complex	23	20	29	6	15	1	1	1	1
Klebsiella pneumoniae	28	25	27	6	16	1	1	1	1
Enterobacter aerogenes	28	27	34	6	21	1	1	1	1
Escherichia coli	26	28	33	6	21	1	1	1	1
Klebsiella pneumoniae	28	26	28	6	17	1	1	1	1
Klebsiella oxytoca	28	28	32	6	6	1	1	1	1
Klebsiella pneumoniae	6	6	25	15	6	1	1	1	1
Citrobacter freundii	22	12	6	6	12	1	1	1	1
Citrobacter freundii	14	12	6	6	10	1	1	1	1
Escherichia coli	23	20	6	6	11	1	1	1	1
Klebsiella pneumoniae	17	15	6	6	12	1	1	1	1
Escherichia coli	28	29	29	6	20	1	1	1	1
Citrobacter freundii	25	22	26	6	18	1	1	1	1
Escherichia coli	27	27	33	6	24	1	1	1	1
Klebsiella oxytoca	26	24	26	6	18	1	1	1	1
Klebsiella oxytoca	29	28	28	6	21	1	1	1	1
Citrobacter freundii	27	22	21	6	17	1	1	1	0
Escherichia coli	29	23	30	6	17	1	1	1	1
Citrobacter freundii	25	25	32	6	20	1	1	1	1
Citrobacter freundii	23	20	27	6	12	1	1	1	1
Klebsiella oxytoca	23	14	6	6	11	1	1	1	1
Escherichia coli	35	33	33	6	21	1	1	1	1
Escherichia coli	35	32	36	20	28	1	0	0	1
Klebsiella pneumoniae	29	31	36	6	28	1	0	1	1
Escherichia coli	32	32	34	15	25	1	0	1	1
Escherichia coli	32	33	33	14	25	1	0	1	1
Escherichia coli	31	30	32	6	26	1	0	1	1
Escherichia coli	32	32	35	16	23	1	1	0	1
Escherichia coli	29	30	34	6	25	1	0	1	1
Escherichia hermannii	29	29	34	6	25	1	0	1	1
Escherichia coli	27	29	32	6	25	1	0	1	1
Enterobacter aerogenes	21	17	6	22	6	1	1	1	1
Klebsiella pneumoniae	28	19	13	11	6	1	1	1	0
Klebsiella pneumoniae	28	21	18	13	12	1	1	1	0
Klebsiella pneumoniae	26	16	6	12	15	1	1	1	1
Klebsiella pneumoniae	14	6	6	6	6	1	1	1	1
Klebsiella pneumoniae	11	6	6	6	6	1	1	1	1
Escherichia coli	17	6	6	6	6	1	1	1	1
Enterobacter cloacae complex	22	15	6	18	13	1	1	1	1
Klebsiella pneumoniae	29	32	33	6	24	1	1	1	1
Escherichia coli	23	32	30	6	17	1	1	1	1
Citrobacter freundii	29	27	30	6	6	1	1	1	1
Escherichia coli	35	29	32	12	21	1	1	1	0
Enterobacter cloacae complex	23	25	31	6	19	1	1	1	1
Escherichia coli	26	27	30	6	23	1	1	1	1
Citrobacter freundii	27	27	27	6	21	1	1	1	1
Klebsiella pneumoniae	31	27	28	6	20	1	1	1	1
Klebsiella pneumoniae	25	22	32	6	20	1	1	1	1
Enterobacter hormaechei	26	22	6	6	21	1	1	1	1
Klebsiella pneumoniae	28	24	22	22	20	1	1	0	0
Klebsiella pneumoniae	20	13	6	6	6	1	1	1	1
Escherichia coli	11	6	6	6	6	1	1	1	1
Enterobacter cloacae complex	27	28	25	6	18	1	1	1	0
Klebsiella pneumoniae	26	23	27	6	16	1	1	1	1
Escherichia coli	31	31	32	6	21	1	1	1	1
Escherichia coli	27	29	35	6	23	1	1	1	1
Escherichia coli	28	26	34	6	24	1	1	1	1
Citrobacter freundii	25	18	26	6	14	1	1	1	1
Escherichia coli	30	33	34	6	29	1	0	1	1
Escherichia coli	31	31	34	6	31	1	0	1	1
Citrobacter freundii	24	20	6	18	17	1	1	1	1
Enterobacter cloacae complex	19	10	6	14	12	1	1	1	1
Enterobacter cloacae complex	27	23	6	13	20	1	1	1	1
Klebsiella oxytoca	14	6	6	6	6	1	1	1	1
Klebsiella pneumoniae	14	14	27	6	6	1	1	1	1
Escherichia coli	30	30	30	11	6	1	1	1	1
Enterobacter aerogenes	24	25	32	6	21	1	1	1	1
Klebsiella pneumoniae	31	28	28	6	24	1	1	1	1
Citrobacter freundii	30	23	23	6	6	1	1	1	1
Escherichia coli	24	21	29	6	22	1	1	1	1
Klebsiella pneumoniae	24	6	29	6	6	1	1	1	1
Citrobacter freundii	28	26	35	6	24	1	1	1	1
Citrobacter freundii	22	24	24	6	19	1	1	1	1
Enterobacter cloacae complex	22	17	6	6	19	1	1	1	1
Enterobacter cloacae complex	27	20	6	19	17	1	1	1	1
Escherichia coli	29	31	35	6	25	1	0	1	1
Escherichia coli	29	28	34	6	25	1	0	1	1
Klebsiella pneumoniae	12	6	9	6	6	1	1	1	1
Escherichia coli	21	11	6	6	6	1	1	1	1
Escherichia coli	17	6	6	6	6	1	1	1	1
Klebsiella pneumoniae	11	6	6	6	6	1	1	1	1
Citrobacter freundii	17	12	6	14	12	1	1	1	1
Escherichia coli	29	29	33	8	6	1	1	1	1
Klebsiella variicola	28	24	32	6	24	1	1	1	1
Citrobacter freundii	30	22	27	6	6	1	1	1	1
Enterobacter cloacae complex	28	19	27	6	14	1	1	1	1
Citrobacter freundii	27	21	26	6	14	1	1	1	1
Citrobacter freundii	28	29	34	6	22	1	1	1	1
Citrobacter freundii	22	20	6	6	17	1	1	1	1
Citrobacter freundii	28	23	29	6	25	1	1	1	1
Enterobacter cloacae complex	20	11	6	15	12	1	1	1	1
Citrobacter freundii	27	22	32	6	22	1	1	1	1
Escherichia coli	26	24	29	6	16	1	1	1	1
Escherichia coli	26	30	33	6	22	1	1	1	1
Enterobacter hormaechei	19	17	6	6	18	1	1	1	1
Escherichia coli	28	28	34	6	26	1	0	1	1
Klebsiella pneumoniae	26	17	6	23	15	1	1	1	1
Enterobacter cloacae complex	28	26	22	6	6	1	1	1	0
Serratia marcescens	24	27	32	6	20	1	1	1	1
Enterobacter kobei	24	20	6	6	6	1	1	1	0
Klebsiella oxytoca	30	32	36	15	30	1	0	1	1
Escherichia coli	36	35	37	6	28	1	0	1	1
Citrobacter freundii	6	6	21	15	6	1	1	1	1
Klebsiella oxytoca	19	13	6	6	12	1	1	1	1
Escherichia coli	15	6	6	6	6	1	1	1	1
Klebsiella pneumoniae	13	6	10	6	6	1	1	1	1
Escherichia coli	29	30	29	6	23	1	1	1	1
Citrobacter freundii	25	23	26	6	22	1	1	1	1
Klebsiella pneumoniae	21	10	20	6	6	1	1	1	1
Enterobacter cloacae complex	33	31	24	14	6	1	1	1	0
Escherichia coli	27	24	28	6	21	1	1	1	1
Klebsiella pneumoniae	26	29	35	6	21	1	1	1	1
Klebsiella pneumoniae	27	22	28	6	17	1	1	1	1
Citrobacter freundii	27	25	20	6	18	1	1	1	0
Escherichia coli	26	26	31	6	22	1	1	1	1
Klebsiella pneumoniae	20	10	25	6	6	1	1	1	1
Klebsiella pneumoniae	30	28	33	6	20	1	1	1	1
Klebsiella pneumoniae	27	26	6	6	11	1	1	1	0
Enterobacter cloacae complex	20	20	6	8	20	1	1	1	1
Klebsiella pneumoniae	25	23	24	24	21	1	1	0	0
Escherichia coli	27	26	29	6	25	1	1	1	1
Proteus mirabilis	24	28	34	27	26	1	0	0	1
Klebsiella pneumoniae	33	35	36	6	28	1	0	1	1
Escherichia coli	30	29	30	6	26	1	0	1	1
Klebsiella pneumoniae	23	17	20	12	16	1	1	1	0
Enterobacter aerogenes	24	18	6	6	14	1	1	1	1
Enterobacter cloacae complex	25	21	6	18	16	1	1	1	1
Enterobacter cloacae complex	19	14	6	6	6	1	1	1	1
Klebsiella oxytoca	26	23	26	6	21	1	1	1	1
Citrobacter freundii	26	25	29	6	22	1	1	1	1
Escherichia coli	25	25	29	6	6	1	1	1	1
Citrobacter freundii	23	22	29	6	19	1	1	1	1
Citrobacter freundii	26	25	29	6	23	1	1	1	1
Klebsiella pneumoniae	25	23	30	6	21	1	1	1	1
Escherichia coli	27	25	18	6	20	1	1	1	0
Citrobacter freundii	18	16	7	6	17	1	1	1	1
Escherichia coli	27	27	31	15	24	1	1	1	1
Escherichia coli	29	29	33	15	23	1	1	1	1
Enterobacter cloacae complex	20	17	6	23	17	1	1	1	1
Klebsiella pneumoniae	19	13	6	6	12	1	1	1	1
Escherichia coli	20	14	6	6	6	1	1	1	1
Citrobacter freundii	28	29	28	6	23	1	1	1	1
Klebsiella pneumoniae	25	25	19	6	6	1	1	1	0
Citrobacter freundii	33	29	24	6	22	1	1	1	0
Escherichia coli	31	31	34	6	23	1	1	1	1
Klebsiella pneumoniae	30	27	30	6	21	1	1	1	1
Enterobacter hormaechei	25	25	6	6	21	1	1	1	1
Escherichia coli	40	38	33	8	40	0	0	1	0
Enterobacter cloacae complex	28	23	17	7	17	0	1	1	0
Enterobacter aerogenes	18	14	20	20	12	0	1	1	1
Enterobacter cloacae complex	35	38	26	18	25	0	0	0	0
Enterobacter aerogenes	37	36	24	6	24	0	1	1	0
Enterobacter aerogenes	31	32	22	14	29	0	0	1	0
Enterobacter aerogenes	6	16	20	14	6	0	1	1	1
Enterobacter cloacae complex	31	33	27	22	25	0	0	0	0
Enterobacter hormaechei	34	35	24	15	22	0	1	1	0
Enterobacter aerogenes	32	6	6	7	6	0	1	1	1
Klebsiella pneumoniae	25	22	20	19	16	0	1	0	0
Enterobacter cloacae complex	37	32	23	6	23	0	1	1	0
Enterobacter cloacae complex	30	26	18	14	6	0	1	1	0
Enterobacter cloacae complex	35	41	6	23	33	0	0	1	1
Enterobacter cloacae complex	31	36	22	6	20	0	1	1	0
Enterobacter cloacae complex	36	31	24	35	31	0	0	0	0
Citrobacter freundii	33	31	23	20	6	0	1	0	0
Hafnia alvei	27	29	22	11	24	0	1	1	0
Enterobacter cloacae complex	32	35	28	20	27	0	0	0	0
Citrobacter freundii	31	30	29	20	14	0	1	0	0
Morganella morganii	26	27	33	25	26	0	1	0	1
Enterobacter cloacae complex	24	24	25	25	30	0	1	0	0
Hafnia alvei	27	10	7	6	7	0	1	1	1
Enterobacter aerogenes	32	23	16	6	11	0	1	1	0
Hafnia alvei	26	11	14	7	13	0	1	1	0
Enterobacter kobei	31	30	28	22	21	0	1	0	0
Enterobacter cloacae complex	31	31	23	15	21	0	1	1	0
Enterobacter cloacae complex	28	29	19	13	21	0	1	1	0
Enterobacter cloacae complex	30	30	25	13	25	0	0	1	0
Enterobacter aerogenes	30	29	21	19	20	0	1	0	0
Enterobacter aerogenes	14	15	29	19	6	0	1	1	1
Enterobacter kobei	25	26	25	19	19	0	1	0	0
Enterobacter cloacae complex	30	30	27	24	25	0	0	0	0
Enterobacter aerogenes	27	30	24	16	22	0	1	0	0
Enterobacter cloacae complex	26	27	24	18	22	0	1	0	0
Enterobacter cloacae complex	24	20	20	12	12	0	1	1	0
Citrobacter braakii	32	32	12	6	27	0	0	1	1
Hafnia alvei	29	20	16	6	6	0	1	1	0
Enterobacter cloacae complex	26	26	23	14	24	0	1	1	0
Hafnia alvei	31	34	11	6	27	0	0	1	1
Serratia marcescens	24	14	14	6	6	0	1	1	0
Citrobacter freundii	26	28	21	14	21	0	1	1	0
Enterobacter cloacae complex	31	32	26	19	25	0	0	0	0
Enterobacter aerogenes	17	17	18	6	6	0	1	1	0
Citrobacter freundii	37	40	19	6	29	0	0	1	0
Escherichia coli	30	31	26	23	25	0	0	0	0
Enterobacter cloacae complex	26	29	25	14	26	0	0	1	0
Enterobacter cloacae complex	29	30	25	13	22	0	1	1	0
Enterobacter cloacae complex	29	27	21	6	6	0	1	1	0
Escherichia coli	34	34	32	23	33	0	0	0	0
Klebsiella pneumoniae	35	36	23	13	28	0	0	1	0
Escherichia coli	26	25	6	6	17	0	1	1	1
Klebsiella pneumoniae	22	19	17	6	6	0	1	1	0
Escherichia coli	34	38	29	20	26	0	0	0	0
Escherichia coli	29	31	19	6	25	0	0	1	0
Klebsiella pneumoniae	6	6	15	7	6	0	1	1	1
Citrobacter freundii	28	30	24	16	24	0	1	0	0
Klebsiella pneumoniae	35	36	35	21	15	0	1	0	1
Klebsiella pneumoniae	35	36	37	28	31	0	0	0	0
E cloacae	30	33	31	24	22	0	1	0	0
Klebsiella pneumoniae	32	32	36	28	24	0	1	0	0
Klebsiella pneumoniae	35	35	37	27	26	0	0	0	0
E cloacae	32	37	38	29	34	0	0	0	0
E cloacae	34	36	33	26	13	0	1	0	0
E cloacae	30	32	23	12	8	0	1	1	0
E cloacae	32	33	36	27	30	0	0	0	0
E cloacae	30	32	33	27	17	0	1	0	0
E cloacae	33	37	35	25	28	0	0	0	0
E cloacae	32	33	32	25	24	0	1	0	0
E cloacae	30	31	26	20	11	0	1	0	0
Klebsiella pneumoniae	32	35	37	25	28	0	0	0	0
Klebsiella pneumoniae	33	37	36	38	28	0	0	0	0
Klebsiella pneumoniae	31	37	34	24	26	0	0	0	0
E cloacae	32	36	25	16	9	0	1	0	0
Klebsiella pneumoniae	33	35	39	30	28	0	0	0	0
Klebsiella pneumoniae	33	36	37	27	29	0	0	0	0
Klebsiella pneumoniae	33	35	36	27	19	0	1	0	0
Klebsiella pneumoniae	33	36	35	26	26	0	0	0	0
E cloacae	34	38	39	23	30	0	0	0	1
E cloacae	29	33	32	23	22	0	1	0	0
E cloacae	29	33	34	26	28	0	0	0	0
Klebsiella pneumoniae	33	35	38	29	27	0	0	0	0
E cloacae	29	33	34	25	28	0	0	0	0
E cloacae	31	36	37	17	22	0	1	0	1
Klebsiella pneumoniae	32	38	35	30	28	0	0	0	0
Klebsiella pneumoniae	32	34	36	25	16	0	1	0	0
Klebsiella pneumoniae	31	32	32	23	15	0	1	0	0
Klebsiella pneumoniae	34	31	24	10	11	0	1	1	0
Klebsiella pneumoniae	32	35	36	26	17	0	1	0	0
E cloacae	30	34	28	20	17	0	1	0	0
E cloacae	31	35	38	32	34	0	0	0	0
E cloacae	29	32	30	20	18	0	1	0	0
Klebsiella pneumoniae	35	35	36	26	27	0	0	0	0
E cloacae	31	35	36	29	34	0	0	0	0
Klebsiella pneumoniae	35	38	36	24	17	0	1	0	0
Klebsiella pneumoniae	35	37	38	32	36	0	0	0	0
E cloacae	30	31	22	15	7	0	1	1	0
Note
Carba: 0 =carbapenemase absent; 1= present
EUCAST/CA-SFM/CarbaDetector: 0=identified as carbapenemase negative, 1= identified as carbapenemase positive
inhibition zones for all antibiotics in mm
